# Supplementary material for: Is Gauchian genotyping of GBA1 variants reliable?
Source: medRxiv. 2023 Oct 26:2023.10.26.23297627. Preprint. [Version 1] doi: 10.1101/2023.10.26.23297627 (PMC10659459; doi:10.1101/2023.10.26.23297627)
Supplement: Supplement 2 [file media-2.xlsx]

## Sheet: Table 1
Supplemental Table 1. The complete set of 93 whole genome sequencing samples was processed using Gauchian and the results are presented here using the original headers provided by the tool. Sanger sequencing established genotype is provided for the NIH cohort and a final assessment comparing the Gauchian call against the Sanger genotype is presented as an assessment.
	Gauchian						NIH Cohort	Assessment
Sample	is_biallelic(GBAP1-like_variant_exon9-11)	is_carrier(GBAP1-like_variant_exon9-11)	CN(GBA+GBAP1)	deletion_breakpoint_in_GBA	GBAP1-like_variant_exon9-11	other_unphased_variants	Sanger Genotype	Correct Call
Pat_01	FALSE	FALSE	4	N/A	None	c.1226A>G(p.Asn409Ser),c.1226A>G(p.Asn409Ser)	N370S/N370S	Full
Pat_02	FALSE	FALSE	4	N/A	None	c.1226A>G(p.Asn409Ser),c.1226A>G(p.Asn409Ser)	N370S/N370S	Full
Pat_03	FALSE	FALSE	4	N/A	None	c.1226A>G(p.Asn409Ser)	N370S/N370S	Partial
Pat_04	FALSE	FALSE	4	N/A	None	c.1226A>G(p.Asn409Ser),c.84dupG(p.Leu29Alafs*18)	N370S/84GG	Full
Pat_05	FALSE	FALSE	4	N/A	None	c.1226A>G(p.Asn409Ser),c.701G>A(p.Gly234Glu)	N370S/G195E	Full
Pat_06	FALSE	FALSE	4	N/A	None	c.1226A>G(p.Asn409Ser),c.1226A>G(p.Asn409Ser)	N370S/N370S	Full
Pat_07	FALSE	TRUE	4	N/A	L483P/	c.1226A>G(p.Asn409Ser)	N370S/L444P	Full
Pat_08	FALSE	FALSE	4	N/A	None	c.1226A>G(p.Asn409Ser)	Q350X/N370S	Partial
Pat_09	FALSE	FALSE	4	N/A	None	c.1226A>G(p.Asn409Ser),c.1226A>G(p.Asn409Ser)	N370S/N370S	Full
Pat_10	FALSE	TRUE	4	N/A	L483P/	c.1226A>G(p.Asn409Ser)	N370S/L444P	Full
Pat_11	FALSE	TRUE	4	N/A	L483P/	c.1226A>G(p.Asn409Ser)	N370S/L444P	Full
Pat_12	FALSE	FALSE	4	N/A	None	c.1226A>G(p.Asn409Ser),c.1226A>G(p.Asn409Ser)	N370S/N370S	Full
Pat_13	FALSE	TRUE	4	N/A	L483P/	c.1226A>G(p.Asn409Ser)	N370S/L444P	Full
Pat_14	FALSE	FALSE	4	N/A	None	c.887G>A(p.Arg296Gln),c.625C>T(p.Arg209Cys)	R170C/R257Q	Full
Pat_15	FALSE	TRUE	4	N/A	c.1263del/	c.1226A>G(p.Asn409Ser)	55bpdel/N370S	Full
Pat_16	FALSE	TRUE	3	TRUE	c.1263del+RecTL/	c.1226A>G(p.Asn409Ser),c.1226A>G(p.Asn409Ser)	RecTL+55bp/N370S/N370S	Full
Pat_17	FALSE	FALSE	4	N/A	None	c.1226A>G(p.Asn409Ser),c.1226A>G(p.Asn409Ser)	N370S/N370S	Full
Pat_18	FALSE	FALSE	4	N/A	None	c.1226A>G(p.Asn409Ser),c.1226A>G(p.Asn409Ser)	N370S/N370S	Full
Pat_19	FALSE	FALSE	4	N/A	None	c.1226A>G(p.Asn409Ser),c.1226A>G(p.Asn409Ser)	N370S/N370S	Full
Pat_20	FALSE	FALSE	4	N/A	None	c.1226A>G(p.Asn409Ser),c.84dupG(p.Leu29Alafs*18)	N370S/84GG	Full
Pat_21	FALSE	FALSE	4	N/A	None	c.1226A>G(p.Asn409Ser),c.84dupG(p.Leu29Alafs*18)	N370S/84GG	Full
Pat_22	FALSE	FALSE	4	N/A	None	c.1226A>G(p.Asn409Ser),c.1226A>G(p.Asn409Ser)	N370S/N370S	Full
Pat_23	FALSE	FALSE	4	N/A	None	c.1226A>G(p.Asn409Ser),c.1226A>G(p.Asn409Ser)	N370S/N370S	Full
Pat_24	FALSE	FALSE	4	N/A	None	c.1226A>G(p.Asn409Ser),c.1226A>G(p.Asn409Ser)	N370S/N370S	Full
Pat_25	FALSE	FALSE	4	N/A	None	c.1226A>G(p.Asn409Ser),c.1226A>G(p.Asn409Ser)	N370S/N370S	Full
Pat_26	FALSE	FALSE	4	N/A	None	c.1226A>G(p.Asn409Ser)	N370S/R463C	Partial
Pat_27	FALSE	FALSE	4	N/A	None	c.1226A>G(p.Asn409Ser),c.115+1G>A	N370S/IVS2+1	Full
Pat_28	FALSE	FALSE	4	N/A	None	c.1604G>A(p.Arg535His)	C342Y/R496H	Partial
Pat_29	FALSE	FALSE	4	N/A	None	c.1226A>G(p.Asn409Ser),c.1226A>G(p.Asn409Ser)	N370S/N370S	Full
Pat_30	FALSE	TRUE	4	N/A	L483P/	c.1226A>G(p.Asn409Ser)	N370S/L444P	Full
Pat_31	FALSE	FALSE	4	N/A	None	c.1226A>G(p.Asn409Ser),c.1226A>G(p.Asn409Ser)	N370S/N370S	Full
Pat_32	FALSE	FALSE	4	N/A	None	c.1226A>G(p.Asn409Ser),c.1226A>G(p.Asn409Ser)	N370S/N370S	Full
Pat_33	FALSE	TRUE	4	N/A	L483P/	c.1226A>G(p.Asn409Ser)	N370S/L444P	Full
Pat_34	FALSE	FALSE	4	N/A	None	c.1226A>G(p.Asn409Ser),c.1226A>G(p.Asn409Ser)	N370S/N370S	Full
Pat_35	FALSE	FALSE	4	N/A	None	c.1226A>G(p.Asn409Ser),c.1226A>G(p.Asn409Ser)	N370S/N370S	Full
Pat_36	FALSE	FALSE	4	N/A	None	c.1226A>G(p.Asn409Ser)	N370S/WT	Full
Pat_37	FALSE	FALSE	4	N/A	None	c.1226A>G(p.Asn409Ser),c.1226A>G(p.Asn409Ser)	N370S/N370S	Full
Pat_38	FALSE	FALSE	4	N/A	None	c.1226A>G(p.Asn409Ser),c.1226A>G(p.Asn409Ser)	N370S/N370S	Full
Pat_39	FALSE	TRUE	4	N/A	c.1263del/	c.1226A>G(p.Asn409Ser)	N370S/55bpdel	Full
Pat_40	FALSE	FALSE	4	N/A	None	c.1226A>G(p.Asn409Ser),c.115+1G>A	N370S/IVS2+1	Full
Pat_41	FALSE	FALSE	4	N/A	None	c.1297G>T(p.Val433Leu),c.1226A>G(p.Asn409Ser)	N370S/V394L	Full
Pat_42	FALSE	FALSE	6	N/A	None	c.1192C>T(p.Arg398Ter),c.1171G>C(p.Val391Leu)	V352L/R359X	Full
Pat_43	FALSE	FALSE	4	N/A	None	c.1226A>G(p.Asn409Ser),c.1226A>G(p.Asn409Ser)	N370S/N370S	Full
Pat_44	FALSE	FALSE	4	N/A	None	c.1297G>T(p.Val433Leu),c.1226A>G(p.Asn409Ser)	N370S/V394L	Full
Pat_45	FALSE	FALSE	4	N/A	None	c.1226A>G(p.Asn409Ser),c.1226A>G(p.Asn409Ser)	N370S/N370S	Full
Pat_46	FALSE	FALSE	4	N/A	None	c.1226A>G(p.Asn409Ser),c.1226A>G(p.Asn409Ser)	N370S/N370S	Full
Pat_47	FALSE	FALSE	4	N/A	None	c.1226A>G(p.Asn409Ser)	N370S/L444P	Partial
Pat_48	FALSE	FALSE	4	N/A	None	c.1226A>G(p.Asn409Ser),c.475C>T(p.Arg159Trp)	N370S/R120W	Full
Pat_49	FALSE	FALSE	4	N/A	None	c.1226A>G(p.Asn409Ser),c.1226A>G(p.Asn409Ser)	N370S/N370S	Full
Pat_50	FALSE	FALSE	4	N/A	None	c.1226A>G(p.Asn409Ser),c.1226A>G(p.Asn409Ser)	N370S/N370S	Full
Pat_51	FALSE	TRUE	4	N/A	L483P/	c.1226A>G(p.Asn409Ser)	N370S/L444P	Full
Pat_52	FALSE	TRUE	4	N/A	L483P/	c.1226A>G(p.Asn409Ser)	N370S/L444P	Full
Pat_53	FALSE	FALSE	4	N/A	None	c.1226A>G(p.Asn409Ser),c.1226A>G(p.Asn409Ser)	N370S/N370S	Full
Pat_54	FALSE	FALSE	4	N/A	None	c.1226A>G(p.Asn409Ser),c.115+1G>A	N370S/IVS2+1	Full
Pat_55	FALSE	TRUE	4	N/A	L483P/	c.1226A>G(p.Asn409Ser)	N370S/L444P	Full
Pat_56	FALSE	TRUE	4	N/A	L483P/	c.1226A>G(p.Asn409Ser)	N370S/L444P	Full
Pat_57	FALSE	FALSE	4	N/A	None	c.1226A>G(p.Asn409Ser),c.1226A>G(p.Asn409Ser)	N370S/N370S	Full
Pat_58	FALSE	FALSE	4	N/A	None	c.1226A>G(p.Asn409Ser),c.886C>T(p.Arg296Ter)	N370S/c.203delC/R257stop	Partial
Pat_59	FALSE	FALSE	4	N/A	None	c.1226A>G(p.Asn409Ser),c.1226A>G(p.Asn409Ser)	N370S/N370S	Full
Pat_60	FALSE	FALSE	4	N/A	None	c.1246G>A(p.Gly416Ser),c.1226A>G(p.Asn409Ser)	N370S/G377S	Full
Pat_61	FALSE	TRUE	4	N/A	L483P/	c.1504C>T(p.Arg502Cys)	L444P/R463C	Full
Pat_62	FALSE	FALSE	4	N/A	None	c.1226A>G(p.Asn409Ser),c.1226A>G(p.Asn409Ser)	N370S/N370S	Full
Pat_63	FALSE	FALSE	4	N/A	None	c.1226A>G(p.Asn409Ser),c.1226A>G(p.Asn409Ser)	N370S/N370S	Full
Pat_64	TRUE	FALSE	4	N/A	L483P/L483P	None	L444P/L444P	Full
Pat_65	FALSE	FALSE	4	N/A	None	c.1226A>G(p.Asn409Ser),c.1226A>G(p.Asn409Ser)	N370S/N370S	Full
Pat_66	FALSE	FALSE	4	N/A	None	c.1226A>G(p.Asn409Ser),c.84dupG(p.Leu29Alafs*18)	N370S/84GG	Full
Pat_67	FALSE	FALSE	4	N/A	None	c.1226A>G(p.Asn409Ser),c.84dupG(p.Leu29Alafs*18)	N370S/84GG	Full
Pat_68	FALSE	FALSE	4	N/A	None	c.1226A>G(p.Asn409Ser),c.1226A>G(p.Asn409Ser)	N370S/N370S	Full
Pat_69	FALSE	TRUE	4	N/A	c.1263del/	None	55bpdel/WT	Full
Pat_70	FALSE	TRUE	4	N/A	L483P/	None	L444P/WT	Full
Pat_71	FALSE	TRUE	4	N/A	RecNciI/	None	RecNciI/WT	Full
Pat_72	FALSE	FALSE	5	N/A	None	c.721G>A(p.Gly241Arg)	G202R/WT	Full
Pat_73	FALSE	FALSE	4	N/A	None	c.1226A>G(p.Asn409Ser),c.1226A>G(p.Asn409Ser)	N370S/N370S	Full
Pat_74	FALSE	FALSE	4	N/A	None	c.1226A>G(p.Asn409Ser),c.1226A>G(p.Asn409Ser)	N370S/N370S	Full
Pat_75	None	None	None	None	None	None	R463C/R120W	Miss
Pat_76	None	None	None	None	None	None	N370S/N370S	Miss
Pat_77	FALSE	FALSE	4	N/A	None	c.1226A>G(p.Asn409Ser),c.84dupG(p.Leu29Alafs*18)	N370S/84GG	Full
Pat_78	FALSE	FALSE	4	N/A	None	c.1226A>G(p.Asn409Ser),c.1226A>G(p.Asn409Ser)	N370S/N370S	Full
Pat_79	None	None	None	None	None	None	L444P/R463C	Miss
Pat_80	FALSE	TRUE	4	N/A	L483P/	c.1226A>G(p.Asn409Ser)	N370S/L444P	Full
Pat_81	FALSE	FALSE	4	N/A	None	c.1226A>G(p.Asn409Ser),c.1604G>A(p.Arg535His)	N370S/R496H	Full
Pat_82	FALSE	FALSE	4	N/A	None	c.1226A>G(p.Asn409Ser),c.1226A>G(p.Asn409Ser)	N370S/N370S	Full
Pat_83	FALSE	TRUE	4	N/A	L483P/	c.1226A>G(p.Asn409Ser)	N370S/L444P	Full
Pat_84	FALSE	FALSE	4	N/A	None	c.1226A>G(p.Asn409Ser),c.754T>A(p.Phe252Ile)	N370S/F213I	Full
Pat_85	FALSE	FALSE	4	N/A	None	c.1226A>G(p.Asn409Ser),c.84dupG(p.Leu29Alafs*18)	N370S/84GG	Full
Pat_86	FALSE	FALSE	4	N/A	None	c.970C>T(p.Arg324Cys),c.1504C>T(p.Arg502Cys)	R463C/R285C	Full
Pat_87	FALSE	FALSE	4	N/A	None	c.1226A>G(p.Asn409Ser),c.84dupG(p.Leu29Alafs*18)	N370S/84GG	Full
Pat_88	FALSE	FALSE	4	N/A	None	c.1226A>G(p.Asn409Ser),c.1226A>G(p.Asn409Ser)	N370S/N370S	Full
Pat_89	FALSE	FALSE	4	N/A	None	c.1226A>G(p.Asn409Ser),c.1226A>G(p.Asn409Ser)	N370S/N370S	Full
Pat_91	FALSE	FALSE	4	N/A	None	c.1226A>G(p.Asn409Ser),c.1093G>A(p.Glu365Lys),c.1504C>T(p.Arg502Cys)	N370S/R463C/E326K	Full
Pat_92	TRUE	FALSE	7	N/A	D448H/L483P,D448H	None	D409H/L444P/Rec7	Partial
Pat_93	FALSE	FALSE	4	N/A	None	c.1226A>G(p.Asn409Ser),c.1226A>G(p.Asn409Ser)	N370S/N370S	Full
Pat_94	FALSE	FALSE	4	N/A	None	c.1226A>G(p.Asn409Ser),c.1226A>G(p.Asn409Ser)	N370S/N370S	Full
Pat_95	FALSE	TRUE	4	N/A	RecNciI/	c.1226A>G(p.Asn409Ser)	N370S/RecNciI	Full
Pat_96	TRUE	FALSE	4	N/A	D448H/L483P	None	L444P/D409H	Full

## Sheet: Table 2
Supplemental Table 2. Breakdown of Gauchian performance based on the individual alleles. For each allele the Sanger sequencing was used to determine the total number of occurrences of a genotype across all 184 alleles (4 alleles have two variants) as postive identifications and the number of alleles without the genotype as negative identifications. The same approach was used to group the Gauchian…
		Sanger Genotyping		Gauchian Genotyping
Cohort Allele	Gauchian Allele	Positive Identification	Negative Identification	Positive Prediction	Negative Prediction	True Positive	True Negative	False Positive	False Negative	Sum of Errors
N370S	c.1226A>G(p.Asn409Ser)	122	71	120	73	119	70	1	3	4
Rec7	Rec7	1	192	0	193	0	192	0	1	1
55bpdel	c.1263del	3	190	3	190	3	190	0	0	0
84GG	c.84dupG(p.Leu29Alafs*18)	8	185	8	185	8	185	0	0	0
c.203del	c.203del	1	192	0	193	0	192	0	1	1
C342Y	C342Y	1	192	0	193	0	192	0	1	1
D409H	D448H	2	191	2	191	2	191	0	0	0
F213I	c.754T>A(p.Phe252Ile)	1	192	1	192	1	192	0	0	0
G195E	c.701G>A(p.Gly234Glu)	1	192	1	192	1	192	0	0	0
G202R	c.721G>A(p.Gly241Arg)	1	192	1	192	1	192	0	0	0
G377S	c.1246G>A(p.Gly416Ser)	1	192	1	192	1	192	0	0	0
IVS2+1	c.115+1G>A	3	190	3	190	3	190	0	0	0
L444P	L483P	20	173	17	176	17	173	0	3	3
Q350X	Q350X	1	192	0	193	0	192	0	1	1
R120W	c.475C>T(p.Arg159Trp)	2	191	1	192	1	191	0	1	1
R170C	c.625C>T(p.Arg209Cys)	1	192	1	192	1	192	0	0	0
R257Q	c.887G>A(p.Arg296Gln)	1	192	1	192	1	192	0	0	0
R257stop	c.887G>A(p.Arg296Gln)	1	192	1	192	1	192	0	0	0
R285C	c.970C>T(p.Arg324Cys)	1	192	1	192	1	192	0	0	0
R359X	c.1192C>T(p.Arg398Ter)	1	192	1	192	1	192	0	0	0
R463C	c.1504C>T(p.Arg502Cys)	6	187	3	190	3	187	0	3	3
R496H	c.1604G>A(p.Arg535His)	2	191	2	191	2	191	0	0	0
RecTL+55bp	c.1263del+RecTL	1	192	1	192	1	192	0	0	0
RecNciI	RecNciI	2	191	2	191	2	191	0	0	0
V352L	c.1171G>C(p.Val391Leu)	1	192	1	192	1	192	0	0	0
V394L	c.1297G>T(p.Val433Leu)	2	191	2	191	2	191	0	0	0
E326K	c.887G>A(p.Arg296Gln)	1	192	1	192	1	192	0	0	0
WT	WT	5	188	16	177	5	177	11	0	11
	Sum	193	5211	191	5213	179	5199	12	14	26

## Sheet: Table 3
Supplemental Table 3. Derivations for an allele specific confusion matrix. Each of the metrics presented is based on ratios of total, true or false positive and negative counts or other confusion matrix derivations.
Confusion Metric	Score
FPR=FP/N	0.0023
TPR=TP/P	0.9275
Accuracy	0.9952
Precision	0.9372
Sensitivity	0.9275
Specificity	0.9977
F1-Score	0.9323
Balance Acc	0.9626
FDR	0.067
PPV	0.933
False Omission Rate	0.0027
NPV	0.9973
FM-Index	0.9302
Informedness	0.9252
Jaccard-Index	0.8732
Markedness	0.9303
Positive Likelihood	402.75
Negative Likelihood	0.0727
Diagnostic OR	5539.41

## Sheet: Table 4
Supplemental Table 4. Comparison of Gauchian using b37 and hg38 as reference genomes against the established Sanger calls. Highlighted are rows where the Gauchian calls for b37 and hg38 disagreed.
	Gauchian (b37)						NIH Cohort	Assessment	Gauchian (hg38)
Sample	is_biallelic(GBAP1-like_variant_exon9-11)	is_carrier(GBAP1-like_variant_exon9-11)	CN(GBA+GBAP1)	deletion_breakpoint_in_GBA	GBAP1-like_variant_exon9-11	other_unphased_variants	Sanger Genotype	Correct Call	is_biallelic(GBAP1-like_variant_exon9-11)	is_carrier(GBAP1-like_variant_exon9-11)	CN(GBA+GBAP1)	deletion_breakpoint_in_GBA	GBAP1-like_variant_exon9-11	other_unphased_variants	Same as hg19?
Pat_01	FALSE	FALSE	4	N/A	None	c.1226A>G(p.Asn409Ser),c.1226A>G(p.Asn409Ser)	N370S/N370S	Full	FALSE	FALSE	4	N/A	None	c.1226A>G(p.Asn409Ser),c.1226A>G(p.Asn409Ser)	TRUE
Pat_02	FALSE	FALSE	4	N/A	None	c.1226A>G(p.Asn409Ser),c.1226A>G(p.Asn409Ser)	N370S/N370S	Full	FALSE	FALSE	4	N/A	None	c.1226A>G(p.Asn409Ser),c.1226A>G(p.Asn409Ser)	TRUE
Pat_03	FALSE	FALSE	4	N/A	None	c.1226A>G(p.Asn409Ser)	N370S/N370S	Partial	FALSE	FALSE	4	N/A	None	c.1226A>G(p.Asn409Ser)	TRUE
Pat_04	FALSE	FALSE	4	N/A	None	c.1226A>G(p.Asn409Ser),c.84dupG(p.Leu29Alafs*18)	N370S/84GG	Full	FALSE	FALSE	4	N/A	None	c.1226A>G(p.Asn409Ser),c.84dupG(p.Leu29Alafs*18)	TRUE
Pat_05	FALSE	FALSE	4	N/A	None	c.1226A>G(p.Asn409Ser),c.701G>A(p.Gly234Glu)	N370S/G195E	Full	FALSE	FALSE	4	N/A	None	c.1226A>G(p.Asn409Ser),c.701G>A(p.Gly234Glu)	TRUE
Pat_06	FALSE	FALSE	4	N/A	None	c.1226A>G(p.Asn409Ser),c.1226A>G(p.Asn409Ser)	N370S/N370S	Full	FALSE	FALSE	4	N/A	None	c.1226A>G(p.Asn409Ser),c.1226A>G(p.Asn409Ser)	TRUE
Pat_07	FALSE	TRUE	4	N/A	L483P/	c.1226A>G(p.Asn409Ser)	N370S/L444P	Full	FALSE	TRUE	4	N/A	L483P/	c.1226A>G(p.Asn409Ser)	TRUE
Pat_08	FALSE	FALSE	4	N/A	None	c.1226A>G(p.Asn409Ser)	Q350X/N370S	Partial	FALSE	FALSE	4	N/A	None	c.1226A>G(p.Asn409Ser)	TRUE
Pat_09	FALSE	FALSE	4	N/A	None	c.1226A>G(p.Asn409Ser),c.1226A>G(p.Asn409Ser)	N370S/N370S	Full	FALSE	FALSE	4	N/A	None	c.1226A>G(p.Asn409Ser),c.1226A>G(p.Asn409Ser)	TRUE
Pat_10	FALSE	TRUE	4	N/A	L483P/	c.1226A>G(p.Asn409Ser)	N370S/L444P	Full	FALSE	TRUE	4	N/A	L483P/	c.1226A>G(p.Asn409Ser)	TRUE
Pat_11	FALSE	TRUE	4	N/A	L483P/	c.1226A>G(p.Asn409Ser)	N370S/L444P	Full	FALSE	TRUE	4	N/A	L483P/	c.1226A>G(p.Asn409Ser)	TRUE
Pat_12	FALSE	FALSE	4	N/A	None	c.1226A>G(p.Asn409Ser),c.1226A>G(p.Asn409Ser)	N370S/N370S	Full	FALSE	FALSE	4	N/A	None	c.1226A>G(p.Asn409Ser),c.1226A>G(p.Asn409Ser)	TRUE
Pat_13	FALSE	TRUE	4	N/A	L483P/	c.1226A>G(p.Asn409Ser)	N370S/L444P	Full	FALSE	TRUE	4	N/A	L483P/	c.1226A>G(p.Asn409Ser)	TRUE
Pat_14	FALSE	FALSE	4	N/A	None	c.887G>A(p.Arg296Gln),c.625C>T(p.Arg209Cys)	R170C/R257Q	Full	FALSE	FALSE	4	N/A	None	c.887G>A(p.Arg296Gln),c.625C>T(p.Arg209Cys)	TRUE
Pat_15	FALSE	TRUE	4	N/A	c.1263del/	c.1226A>G(p.Asn409Ser)	55bpdel/N370S	Full	FALSE	TRUE	4	N/A	c.1263del/	c.1226A>G(p.Asn409Ser)	TRUE
Pat_16	FALSE	TRUE	3	TRUE	c.1263del+RecTL/	c.1226A>G(p.Asn409Ser),c.1226A>G(p.Asn409Ser)	RecTL+55bp/N370S/N370S	Full	FALSE	TRUE	3	TRUE	c.1263del+RecTL/	None	FALSE
Pat_17	FALSE	FALSE	4	N/A	None	c.1226A>G(p.Asn409Ser),c.1226A>G(p.Asn409Ser)	N370S/N370S	Full	FALSE	FALSE	4	N/A	None	c.1226A>G(p.Asn409Ser),c.1226A>G(p.Asn409Ser)	TRUE
Pat_18	FALSE	FALSE	4	N/A	None	c.1226A>G(p.Asn409Ser),c.1226A>G(p.Asn409Ser)	N370S/N370S	Full	FALSE	FALSE	4	N/A	None	c.1226A>G(p.Asn409Ser),c.1226A>G(p.Asn409Ser)	TRUE
Pat_19	FALSE	FALSE	4	N/A	None	c.1226A>G(p.Asn409Ser),c.1226A>G(p.Asn409Ser)	N370S/N370S	Full	FALSE	FALSE	4	N/A	None	c.1226A>G(p.Asn409Ser),c.1226A>G(p.Asn409Ser)	TRUE
Pat_20	FALSE	FALSE	4	N/A	None	c.1226A>G(p.Asn409Ser),c.84dupG(p.Leu29Alafs*18)	N370S/84GG	Full	FALSE	FALSE	4	N/A	None	c.1226A>G(p.Asn409Ser),c.84dupG(p.Leu29Alafs*18)	TRUE
Pat_21	FALSE	FALSE	4	N/A	None	c.1226A>G(p.Asn409Ser),c.84dupG(p.Leu29Alafs*18)	N370S/84GG	Full	FALSE	FALSE	4	N/A	None	c.1226A>G(p.Asn409Ser),c.84dupG(p.Leu29Alafs*18)	TRUE
Pat_22	FALSE	FALSE	4	N/A	None	c.1226A>G(p.Asn409Ser),c.1226A>G(p.Asn409Ser)	N370S/N370S	Full	FALSE	FALSE	4	N/A	None	c.1226A>G(p.Asn409Ser),c.1226A>G(p.Asn409Ser)	TRUE
Pat_23	FALSE	FALSE	4	N/A	None	c.1226A>G(p.Asn409Ser),c.1226A>G(p.Asn409Ser)	N370S/N370S	Full	FALSE	FALSE	4	N/A	None	c.1226A>G(p.Asn409Ser),c.1226A>G(p.Asn409Ser)	TRUE
Pat_24	FALSE	FALSE	4	N/A	None	c.1226A>G(p.Asn409Ser),c.1226A>G(p.Asn409Ser)	N370S/N370S	Full	FALSE	FALSE	4	N/A	None	c.1226A>G(p.Asn409Ser),c.1226A>G(p.Asn409Ser)	TRUE
Pat_25	FALSE	FALSE	4	N/A	None	c.1226A>G(p.Asn409Ser),c.1226A>G(p.Asn409Ser)	N370S/N370S	Full	FALSE	FALSE	4	N/A	None	c.1226A>G(p.Asn409Ser),c.1226A>G(p.Asn409Ser)	TRUE
Pat_26	FALSE	FALSE	4	N/A	None	c.1226A>G(p.Asn409Ser)	N370S/R463C	Partial	FALSE	FALSE	4	N/A	None	c.1226A>G(p.Asn409Ser)	TRUE
Pat_27	FALSE	FALSE	4	N/A	None	c.1226A>G(p.Asn409Ser),c.115+1G>A	N370S/IVS2+1	Full	FALSE	FALSE	4	N/A	None	c.1226A>G(p.Asn409Ser),c.115+1G>A	TRUE
Pat_28	FALSE	FALSE	4	N/A	None	c.1604G>A(p.Arg535His)	C342Y/R496H	Partial	FALSE	FALSE	4	N/A	None	c.1604G>A(p.Arg535His)	TRUE
Pat_29	FALSE	FALSE	4	N/A	None	c.1226A>G(p.Asn409Ser),c.1226A>G(p.Asn409Ser)	N370S/N370S	Full	FALSE	FALSE	4	N/A	None	c.1226A>G(p.Asn409Ser),c.1226A>G(p.Asn409Ser)	TRUE
Pat_30	FALSE	TRUE	4	N/A	L483P/	c.1226A>G(p.Asn409Ser)	N370S/L444P	Full	FALSE	TRUE	4	N/A	L483P/	c.1226A>G(p.Asn409Ser)	TRUE
Pat_31	FALSE	FALSE	4	N/A	None	c.1226A>G(p.Asn409Ser),c.1226A>G(p.Asn409Ser)	N370S/N370S	Full	FALSE	FALSE	4	N/A	None	c.1226A>G(p.Asn409Ser),c.1226A>G(p.Asn409Ser)	TRUE
Pat_32	FALSE	FALSE	4	N/A	None	c.1226A>G(p.Asn409Ser),c.1226A>G(p.Asn409Ser)	N370S/N370S	Full	FALSE	FALSE	4	N/A	None	c.1226A>G(p.Asn409Ser),c.1226A>G(p.Asn409Ser)	TRUE
Pat_33	FALSE	TRUE	4	N/A	L483P/	c.1226A>G(p.Asn409Ser)	N370S/L444P	Full	FALSE	TRUE	4	N/A	L483P/	c.1226A>G(p.Asn409Ser)	TRUE
Pat_34	FALSE	FALSE	4	N/A	None	c.1226A>G(p.Asn409Ser),c.1226A>G(p.Asn409Ser)	N370S/N370S	Full	FALSE	FALSE	4	N/A	None	c.1226A>G(p.Asn409Ser),c.1226A>G(p.Asn409Ser)	TRUE
Pat_35	FALSE	FALSE	4	N/A	None	c.1226A>G(p.Asn409Ser),c.1226A>G(p.Asn409Ser)	N370S/N370S	Full	FALSE	FALSE	3	FALSE	None	None	FALSE
Pat_36	FALSE	FALSE	4	N/A	None	c.1226A>G(p.Asn409Ser)	N370S/WT	Full	FALSE	FALSE	4	N/A	None	c.1226A>G(p.Asn409Ser)	TRUE
Pat_37	FALSE	FALSE	4	N/A	None	c.1226A>G(p.Asn409Ser),c.1226A>G(p.Asn409Ser)	N370S/N370S	Full	FALSE	FALSE	4	N/A	None	c.1226A>G(p.Asn409Ser),c.1226A>G(p.Asn409Ser)	TRUE
Pat_38	FALSE	FALSE	4	N/A	None	c.1226A>G(p.Asn409Ser),c.1226A>G(p.Asn409Ser)	N370S/N370S	Full	FALSE	FALSE	4	N/A	None	c.1226A>G(p.Asn409Ser),c.1226A>G(p.Asn409Ser)	TRUE
Pat_39	FALSE	TRUE	4	N/A	c.1263del/	c.1226A>G(p.Asn409Ser)	N370S/55bpdel	Full	FALSE	TRUE	4	N/A	c.1263del/	c.1226A>G(p.Asn409Ser)	TRUE
Pat_40	FALSE	FALSE	4	N/A	None	c.1226A>G(p.Asn409Ser),c.115+1G>A	N370S/IVS2+1	Full	FALSE	FALSE	4	N/A	None	c.1226A>G(p.Asn409Ser),c.115+1G>A	TRUE
Pat_41	FALSE	FALSE	4	N/A	None	c.1297G>T(p.Val433Leu),c.1226A>G(p.Asn409Ser)	N370S/V394L	Full	FALSE	FALSE	4	N/A	None	c.1297G>T(p.Val433Leu),c.1226A>G(p.Asn409Ser)	TRUE
Pat_42	FALSE	FALSE	6	N/A	None	c.1192C>T(p.Arg398Ter),c.1171G>C(p.Val391Leu)	V352L/R359X	Full	FALSE	FALSE	6	N/A	None	c.1192C>T(p.Arg398Ter),c.1171G>C(p.Val391Leu)	TRUE
Pat_43	FALSE	FALSE	4	N/A	None	c.1226A>G(p.Asn409Ser),c.1226A>G(p.Asn409Ser)	N370S/N370S	Full	FALSE	FALSE	4	N/A	None	c.1226A>G(p.Asn409Ser),c.1226A>G(p.Asn409Ser)	TRUE
Pat_44	FALSE	FALSE	4	N/A	None	c.1297G>T(p.Val433Leu),c.1226A>G(p.Asn409Ser)	N370S/V394L	Full	FALSE	FALSE	4	N/A	None	c.1297G>T(p.Val433Leu),c.1226A>G(p.Asn409Ser)	TRUE
Pat_45	FALSE	FALSE	4	N/A	None	c.1226A>G(p.Asn409Ser),c.1226A>G(p.Asn409Ser)	N370S/N370S	Full	FALSE	FALSE	4	N/A	None	c.1226A>G(p.Asn409Ser),c.1226A>G(p.Asn409Ser)	TRUE
Pat_46	FALSE	FALSE	4	N/A	None	c.1226A>G(p.Asn409Ser),c.1226A>G(p.Asn409Ser)	N370S/N370S	Full	FALSE	FALSE	4	N/A	None	c.1226A>G(p.Asn409Ser),c.1226A>G(p.Asn409Ser)	TRUE
Pat_47	FALSE	FALSE	4	N/A	None	c.1226A>G(p.Asn409Ser)	N370S/L444P	Partial	FALSE	FALSE	4	N/A	None	c.1226A>G(p.Asn409Ser)	TRUE
Pat_48	FALSE	FALSE	4	N/A	None	c.1226A>G(p.Asn409Ser),c.475C>T(p.Arg159Trp)	N370S/R120W	Full	FALSE	FALSE	4	N/A	None	c.1226A>G(p.Asn409Ser),c.475C>T(p.Arg159Trp)	TRUE
Pat_49	FALSE	FALSE	4	N/A	None	c.1226A>G(p.Asn409Ser),c.1226A>G(p.Asn409Ser)	N370S/N370S	Full	FALSE	FALSE	4	N/A	None	c.1226A>G(p.Asn409Ser),c.1226A>G(p.Asn409Ser)	TRUE
Pat_50	FALSE	FALSE	4	N/A	None	c.1226A>G(p.Asn409Ser),c.1226A>G(p.Asn409Ser)	N370S/N370S	Full	FALSE	FALSE	4	N/A	None	c.1226A>G(p.Asn409Ser),c.1226A>G(p.Asn409Ser)	TRUE
Pat_51	FALSE	TRUE	4	N/A	L483P/	c.1226A>G(p.Asn409Ser)	N370S/L444P	Full	FALSE	TRUE	4	N/A	L483P/	c.1226A>G(p.Asn409Ser)	TRUE
Pat_52	FALSE	TRUE	4	N/A	L483P/	c.1226A>G(p.Asn409Ser)	N370S/L444P	Full	FALSE	TRUE	4	N/A	L483P/	c.1226A>G(p.Asn409Ser)	TRUE
Pat_53	FALSE	FALSE	4	N/A	None	c.1226A>G(p.Asn409Ser),c.1226A>G(p.Asn409Ser)	N370S/N370S	Full	FALSE	FALSE	4	N/A	None	c.1226A>G(p.Asn409Ser),c.1226A>G(p.Asn409Ser)	TRUE
Pat_54	FALSE	FALSE	4	N/A	None	c.1226A>G(p.Asn409Ser),c.115+1G>A	N370S/IVS2+1	Full	FALSE	FALSE	4	N/A	None	c.1226A>G(p.Asn409Ser),c.115+1G>A	TRUE
Pat_55	FALSE	TRUE	4	N/A	L483P/	c.1226A>G(p.Asn409Ser)	N370S/L444P	Full	FALSE	TRUE	4	N/A	L483P/	c.1226A>G(p.Asn409Ser)	TRUE
Pat_56	FALSE	TRUE	4	N/A	L483P/	c.1226A>G(p.Asn409Ser)	N370S/L444P	Full	FALSE	TRUE	4	N/A	L483P/	c.1226A>G(p.Asn409Ser)	TRUE
Pat_57	FALSE	FALSE	4	N/A	None	c.1226A>G(p.Asn409Ser),c.1226A>G(p.Asn409Ser)	N370S/N370S	Full	FALSE	FALSE	4	N/A	None	c.1226A>G(p.Asn409Ser),c.1226A>G(p.Asn409Ser)	TRUE
Pat_58	FALSE	FALSE	4	N/A	None	c.1226A>G(p.Asn409Ser),c.886C>T(p.Arg296Ter)	N370S/c.203delC/R257stop	Partial	FALSE	FALSE	4	N/A	None	c.1226A>G(p.Asn409Ser),c.886C>T(p.Arg296Ter)	TRUE
Pat_59	FALSE	FALSE	4	N/A	None	c.1226A>G(p.Asn409Ser),c.1226A>G(p.Asn409Ser)	N370S/N370S	Full	FALSE	FALSE	4	N/A	None	c.1226A>G(p.Asn409Ser),c.1226A>G(p.Asn409Ser)	TRUE
Pat_60	FALSE	FALSE	4	N/A	None	c.1246G>A(p.Gly416Ser),c.1226A>G(p.Asn409Ser)	N370S/G377S	Full	FALSE	FALSE	4	N/A	None	c.1246G>A(p.Gly416Ser),c.1226A>G(p.Asn409Ser)	TRUE
Pat_61	FALSE	TRUE	4	N/A	L483P/	c.1504C>T(p.Arg502Cys)	L444P/R463C	Full	FALSE	TRUE	4	N/A	L483P/	c.1504C>T(p.Arg502Cys)	TRUE
Pat_62	FALSE	FALSE	4	N/A	None	c.1226A>G(p.Asn409Ser),c.1226A>G(p.Asn409Ser)	N370S/N370S	Full	FALSE	FALSE	4	N/A	None	c.1226A>G(p.Asn409Ser),c.1226A>G(p.Asn409Ser)	TRUE
Pat_63	FALSE	FALSE	4	N/A	None	c.1226A>G(p.Asn409Ser),c.1226A>G(p.Asn409Ser)	N370S/N370S	Full	FALSE	FALSE	4	N/A	None	c.1226A>G(p.Asn409Ser),c.1226A>G(p.Asn409Ser)	TRUE
Pat_64	TRUE	FALSE	4	N/A	L483P/L483P	None	L444P/L444P	Full	TRUE	FALSE	4	N/A	L483P/L483P	None	TRUE
Pat_65	FALSE	FALSE	4	N/A	None	c.1226A>G(p.Asn409Ser),c.1226A>G(p.Asn409Ser)	N370S/N370S	Full	FALSE	FALSE	4	N/A	None	c.1226A>G(p.Asn409Ser),c.1226A>G(p.Asn409Ser)	TRUE
Pat_66	FALSE	FALSE	4	N/A	None	c.1226A>G(p.Asn409Ser),c.84dupG(p.Leu29Alafs*18)	N370S/84GG	Full	FALSE	FALSE	4	N/A	None	c.1226A>G(p.Asn409Ser),c.84dupG(p.Leu29Alafs*18)	TRUE
Pat_67	FALSE	FALSE	4	N/A	None	c.1226A>G(p.Asn409Ser),c.84dupG(p.Leu29Alafs*18)	N370S/84GG	Full	FALSE	FALSE	4	N/A	None	c.1226A>G(p.Asn409Ser),c.84dupG(p.Leu29Alafs*18)	TRUE
Pat_68	FALSE	FALSE	4	N/A	None	c.1226A>G(p.Asn409Ser),c.1226A>G(p.Asn409Ser)	N370S/N370S	Full	FALSE	FALSE	4	N/A	None	c.1226A>G(p.Asn409Ser),c.1226A>G(p.Asn409Ser)	TRUE
Pat_69	FALSE	TRUE	4	N/A	c.1263del/	None	55bpdel/WT	Full	FALSE	TRUE	4	N/A	c.1263del/	None	TRUE
Pat_70	FALSE	TRUE	4	N/A	L483P/	None	L444P/WT	Full	FALSE	TRUE	4	N/A	L483P/	None	TRUE
Pat_71	FALSE	TRUE	4	N/A	RecNciI/	None	RecNciI/WT	Full	FALSE	TRUE	4	N/A	RecNciI/	None	TRUE
Pat_72	FALSE	FALSE	5	N/A	None	c.721G>A(p.Gly241Arg)	G202R/WT	Full	FALSE	FALSE	5	N/A	None	c.721G>A(p.Gly241Arg)	TRUE
Pat_73	FALSE	FALSE	4	N/A	None	c.1226A>G(p.Asn409Ser),c.1226A>G(p.Asn409Ser)	N370S/N370S	Full	FALSE	FALSE	4	N/A	None	c.1226A>G(p.Asn409Ser),c.1226A>G(p.Asn409Ser)	TRUE
Pat_74	FALSE	FALSE	4	N/A	None	c.1226A>G(p.Asn409Ser),c.1226A>G(p.Asn409Ser)	N370S/N370S	Full	FALSE	FALSE	4	N/A	None	c.1226A>G(p.Asn409Ser),c.1226A>G(p.Asn409Ser)	TRUE
Pat_75	None	None	None	None	None	None	R463C/R120W	Miss	FALSE	FALSE	3	FALSE	None	c.1504C>T(p.Arg502Cys)	FALSE
Pat_76	None	None	None	None	None	None	N370S/N370S	Miss	None	None	None	None	None	None	TRUE
Pat_77	FALSE	FALSE	4	N/A	None	c.1226A>G(p.Asn409Ser),c.84dupG(p.Leu29Alafs*18)	N370S/84GG	Full	FALSE	FALSE	4	N/A	None	c.1226A>G(p.Asn409Ser),c.84dupG(p.Leu29Alafs*18)	TRUE
Pat_78	FALSE	FALSE	4	N/A	None	c.1226A>G(p.Asn409Ser),c.1226A>G(p.Asn409Ser)	N370S/N370S	Full	FALSE	FALSE	4	N/A	None	None	FALSE
Pat_79	None	None	None	None	None	None	L444P/R463C	Miss	None	None	None	None	None	None	TRUE
Pat_80	FALSE	TRUE	4	N/A	L483P/	c.1226A>G(p.Asn409Ser)	N370S/L444P	Full	FALSE	TRUE	4	N/A	L483P/	c.1226A>G(p.Asn409Ser)	TRUE
Pat_81	FALSE	FALSE	4	N/A	None	c.1226A>G(p.Asn409Ser),c.1604G>A(p.Arg535His)	N370S/R496H	Full	FALSE	FALSE	4	N/A	None	c.1226A>G(p.Asn409Ser),c.1604G>A(p.Arg535His)	TRUE
Pat_82	FALSE	FALSE	4	N/A	None	c.1226A>G(p.Asn409Ser),c.1226A>G(p.Asn409Ser)	N370S/N370S	Full	FALSE	FALSE	4	N/A	None	c.1226A>G(p.Asn409Ser),c.1226A>G(p.Asn409Ser)	TRUE
Pat_83	FALSE	TRUE	4	N/A	L483P/	c.1226A>G(p.Asn409Ser)	N370S/L444P	Full	FALSE	TRUE	4	N/A	L483P/	c.1226A>G(p.Asn409Ser)	TRUE
Pat_84	FALSE	FALSE	4	N/A	None	c.1226A>G(p.Asn409Ser),c.754T>A(p.Phe252Ile)	N370S/F213I	Full	FALSE	FALSE	4	N/A	None	c.1226A>G(p.Asn409Ser),c.754T>A(p.Phe252Ile)	TRUE
Pat_85	FALSE	FALSE	4	N/A	None	c.1226A>G(p.Asn409Ser),c.84dupG(p.Leu29Alafs*18)	N370S/84GG	Full	FALSE	FALSE	4	N/A	None	c.1226A>G(p.Asn409Ser),c.84dupG(p.Leu29Alafs*18)	TRUE
Pat_86	FALSE	FALSE	4	N/A	None	c.970C>T(p.Arg324Cys),c.1504C>T(p.Arg502Cys)	R463C/R285C	Full	FALSE	FALSE	4	N/A	None	c.970C>T(p.Arg324Cys),c.1504C>T(p.Arg502Cys)	TRUE
Pat_87	FALSE	FALSE	4	N/A	None	c.1226A>G(p.Asn409Ser),c.84dupG(p.Leu29Alafs*18)	N370S/84GG	Full	FALSE	FALSE	4	N/A	None	c.1226A>G(p.Asn409Ser),c.84dupG(p.Leu29Alafs*18)	TRUE
Pat_88	FALSE	FALSE	4	N/A	None	c.1226A>G(p.Asn409Ser),c.1226A>G(p.Asn409Ser)	N370S/N370S	Full	FALSE	FALSE	4	N/A	None	c.1226A>G(p.Asn409Ser),c.1226A>G(p.Asn409Ser)	TRUE
Pat_89	FALSE	FALSE	4	N/A	None	c.1226A>G(p.Asn409Ser),c.1226A>G(p.Asn409Ser)	N370S/N370S	Full	FALSE	FALSE	4	N/A	None	c.1226A>G(p.Asn409Ser),c.1226A>G(p.Asn409Ser)	TRUE
Pat_91	FALSE	FALSE	4	N/A	None	c.1226A>G(p.Asn409Ser),c.1093G>A(p.Glu365Lys),c.1504C>T(p.Arg502Cys)	N370S/R463C/E326K	Full	FALSE	FALSE	4	N/A	None	c.1226A>G(p.Asn409Ser),c.1093G>A(p.Glu365Lys),c.1504C>T(p.Arg502Cys)	TRUE
Pat_92	TRUE	FALSE	7	N/A	D448H/L483P,D448H	None	D409H/L444P/Rec7	Partial	TRUE	FALSE	7	N/A	D448H/D448H,L483P	None	FALSE
Pat_93	FALSE	FALSE	4	N/A	None	c.1226A>G(p.Asn409Ser),c.1226A>G(p.Asn409Ser)	N370S/N370S	Full	FALSE	FALSE	4	N/A	None	c.1226A>G(p.Asn409Ser),c.1226A>G(p.Asn409Ser)	TRUE
Pat_94	FALSE	FALSE	4	N/A	None	c.1226A>G(p.Asn409Ser),c.1226A>G(p.Asn409Ser)	N370S/N370S	Full	FALSE	FALSE	4	N/A	None	c.1226A>G(p.Asn409Ser),c.1226A>G(p.Asn409Ser)	TRUE
Pat_95	FALSE	TRUE	4	N/A	RecNciI/	c.1226A>G(p.Asn409Ser)	N370S/RecNciI	Full	FALSE	TRUE	4	N/A	RecNciI/	c.1226A>G(p.Asn409Ser)	TRUE
Pat_96	TRUE	FALSE	4	N/A	D448H/L483P	None	L444P/D409H	Full	TRUE	FALSE	4	N/A	D448H/L483P	None	TRUE

## Sheet: Table 5
Supplemental Table 5. The complete set of 93 whole genome sequencing samples from the NIH cohort as well as 1435 whole genome sequencing samples extracted from the 1000 Genomes project was processed using Gauchian and the results are presented here using the original headers provided by the tool. Each Gauchian genotype was compared against the calls established for the NIH cohort and the 1000 Gen…
		Gauchian
Cohort	Sample	is_biallelic(GBAP1-like_variant_exon9-11)	is_carrier(GBAP1-like_variant_exon9-11)	CN(GBA+GBAP1)	deletion_breakpoint_in_GBA	GBAP1-like_variant_exon9-11	other_unphased_variants	Gauchian Joined Genotype	Sanger Allele 1	Sanger Allele 2	Sanger Joined Genotype	Correct Call	Positive	Negative	Gauchian_TP	Gauchian_TN
NIH Cohort	Pat_01	FALSE	FALSE	4	N/A		c.1226A>G(p.Asn409Ser),c.1226A>G(p.Asn409Ser)	c.1226A>G(p.Asn409Ser),c.1226A>G(p.Asn409Ser)	c.1226A>G(p.Asn409Ser)	c.1226A>G(p.Asn409Ser)	c.1226A>G(p.Asn409Ser),c.1226A>G(p.Asn409Ser)	TRUE	Positive		TRUE
NIH Cohort	Pat_02	FALSE	FALSE	4	N/A		c.1226A>G(p.Asn409Ser),c.1226A>G(p.Asn409Ser)	c.1226A>G(p.Asn409Ser),c.1226A>G(p.Asn409Ser)	c.1226A>G(p.Asn409Ser)	c.1226A>G(p.Asn409Ser)	c.1226A>G(p.Asn409Ser),c.1226A>G(p.Asn409Ser)	TRUE	Positive		TRUE
NIH Cohort	Pat_03	FALSE	FALSE	4	N/A		c.1226A>G(p.Asn409Ser)	c.1226A>G(p.Asn409Ser),WT	c.1226A>G(p.Asn409Ser)	c.1226A>G(p.Asn409Ser)	c.1226A>G(p.Asn409Ser),c.1226A>G(p.Asn409Ser)	FALSE	Positive
NIH Cohort	Pat_04	FALSE	FALSE	4	N/A		c.1226A>G(p.Asn409Ser),c.84dupG(p.Leu29Alafs*18)	c.1226A>G(p.Asn409Ser),c.84dupG(p.Leu29Alafs*18)	c.1226A>G(p.Asn409Ser)	c.84dupG(p.Leu29Alafs*18)	c.1226A>G(p.Asn409Ser),c.84dupG(p.Leu29Alafs*18)	TRUE	Positive		TRUE
NIH Cohort	Pat_05	FALSE	FALSE	4	N/A		c.1226A>G(p.Asn409Ser),c.701G>A(p.Gly234Glu)	c.1226A>G(p.Asn409Ser),c.701G>A(p.Gly234Glu)	c.1226A>G(p.Asn409Ser)	c.701G>A(p.Gly234Glu)	c.1226A>G(p.Asn409Ser),c.701G>A(p.Gly234Glu)	TRUE	Positive		TRUE
NIH Cohort	Pat_06	FALSE	FALSE	4	N/A		c.1226A>G(p.Asn409Ser),c.1226A>G(p.Asn409Ser)	c.1226A>G(p.Asn409Ser),c.1226A>G(p.Asn409Ser)	c.1226A>G(p.Asn409Ser)	c.1226A>G(p.Asn409Ser)	c.1226A>G(p.Asn409Ser),c.1226A>G(p.Asn409Ser)	TRUE	Positive		TRUE
NIH Cohort	Pat_07	FALSE	TRUE	4	N/A	L483P/	c.1226A>G(p.Asn409Ser)	c.1226A>G(p.Asn409Ser),L483P	c.1226A>G(p.Asn409Ser)	L483P	c.1226A>G(p.Asn409Ser),L483P	TRUE	Positive		TRUE
NIH Cohort	Pat_08	FALSE	FALSE	4	N/A		c.1226A>G(p.Asn409Ser)	c.1226A>G(p.Asn409Ser),WT	Q350X	c.1226A>G(p.Asn409Ser)	c.1226A>G(p.Asn409Ser),Q350X	FALSE	Positive
NIH Cohort	Pat_09	FALSE	FALSE	4	N/A		c.1226A>G(p.Asn409Ser),c.1226A>G(p.Asn409Ser)	c.1226A>G(p.Asn409Ser),c.1226A>G(p.Asn409Ser)	c.1226A>G(p.Asn409Ser)	c.1226A>G(p.Asn409Ser)	c.1226A>G(p.Asn409Ser),c.1226A>G(p.Asn409Ser)	TRUE	Positive		TRUE
NIH Cohort	Pat_10	FALSE	TRUE	4	N/A	L483P/	c.1226A>G(p.Asn409Ser)	c.1226A>G(p.Asn409Ser),L483P	c.1226A>G(p.Asn409Ser)	L483P	c.1226A>G(p.Asn409Ser),L483P	TRUE	Positive		TRUE
NIH Cohort	Pat_11	FALSE	TRUE	4	N/A	L483P/	c.1226A>G(p.Asn409Ser)	c.1226A>G(p.Asn409Ser),L483P	c.1226A>G(p.Asn409Ser)	L483P	c.1226A>G(p.Asn409Ser),L483P	TRUE	Positive		TRUE
NIH Cohort	Pat_12	FALSE	FALSE	4	N/A		c.1226A>G(p.Asn409Ser),c.1226A>G(p.Asn409Ser)	c.1226A>G(p.Asn409Ser),c.1226A>G(p.Asn409Ser)	c.1226A>G(p.Asn409Ser)	c.1226A>G(p.Asn409Ser)	c.1226A>G(p.Asn409Ser),c.1226A>G(p.Asn409Ser)	TRUE	Positive		TRUE
NIH Cohort	Pat_13	FALSE	TRUE	4	N/A	L483P/	c.1226A>G(p.Asn409Ser)	c.1226A>G(p.Asn409Ser),L483P	c.1226A>G(p.Asn409Ser)	L483P	c.1226A>G(p.Asn409Ser),L483P	TRUE	Positive		TRUE
NIH Cohort	Pat_14	FALSE	FALSE	4	N/A		c.887G>A(p.Arg296Gln),c.625C>T(p.Arg209Cys)	c.625C>T(p.Arg209Cys),c.887G>A(p.Arg296Gln)	c.887G>A(p.Arg296Gln)	c.625C>T(p.Arg209Cys)	c.625C>T(p.Arg209Cys),c.887G>A(p.Arg296Gln)	TRUE	Positive		TRUE
NIH Cohort	Pat_15	FALSE	TRUE	4	N/A	c.1263del/	c.1226A>G(p.Asn409Ser)	c.1226A>G(p.Asn409Ser),c.1263del	c.1263del	c.1226A>G(p.Asn409Ser)	c.1226A>G(p.Asn409Ser),c.1263del	TRUE	Positive		TRUE
NIH Cohort	Pat_16	FALSE	TRUE	3	TRUE	c.1263del+RecTL/	c.1226A>G(p.Asn409Ser),c.1226A>G(p.Asn409Ser)	c.1226A>G(p.Asn409Ser),c.1226A>G(p.Asn409Ser),c.1263del+RecTL	c.1263del+RecTL	c.1226A>G(p.Asn409Ser)	c.1226A>G(p.Asn409Ser),c.1226A>G(p.Asn409Ser),c.1263del+RecTL	FALSE	Positive
NIH Cohort	Pat_17	FALSE	FALSE	4	N/A		c.1226A>G(p.Asn409Ser),c.1226A>G(p.Asn409Ser)	c.1226A>G(p.Asn409Ser),c.1226A>G(p.Asn409Ser)	c.1226A>G(p.Asn409Ser)	c.1226A>G(p.Asn409Ser)	c.1226A>G(p.Asn409Ser),c.1226A>G(p.Asn409Ser)	TRUE	Positive		TRUE
NIH Cohort	Pat_18	FALSE	FALSE	4	N/A		c.1226A>G(p.Asn409Ser),c.1226A>G(p.Asn409Ser)	c.1226A>G(p.Asn409Ser),c.1226A>G(p.Asn409Ser)	c.1226A>G(p.Asn409Ser)	c.1226A>G(p.Asn409Ser)	c.1226A>G(p.Asn409Ser),c.1226A>G(p.Asn409Ser)	TRUE	Positive		TRUE
NIH Cohort	Pat_19	FALSE	FALSE	4	N/A		c.1226A>G(p.Asn409Ser),c.1226A>G(p.Asn409Ser)	c.1226A>G(p.Asn409Ser),c.1226A>G(p.Asn409Ser)	c.1226A>G(p.Asn409Ser)	c.1226A>G(p.Asn409Ser)	c.1226A>G(p.Asn409Ser),c.1226A>G(p.Asn409Ser)	TRUE	Positive		TRUE
NIH Cohort	Pat_20	FALSE	FALSE	4	N/A		c.1226A>G(p.Asn409Ser),c.84dupG(p.Leu29Alafs*18)	c.1226A>G(p.Asn409Ser),c.84dupG(p.Leu29Alafs*18)	c.1226A>G(p.Asn409Ser)	c.84dupG(p.Leu29Alafs*18)	c.1226A>G(p.Asn409Ser),c.84dupG(p.Leu29Alafs*18)	TRUE	Positive		TRUE
NIH Cohort	Pat_21	FALSE	FALSE	4	N/A		c.1226A>G(p.Asn409Ser),c.84dupG(p.Leu29Alafs*18)	c.1226A>G(p.Asn409Ser),c.84dupG(p.Leu29Alafs*18)	c.1226A>G(p.Asn409Ser)	c.84dupG(p.Leu29Alafs*18)	c.1226A>G(p.Asn409Ser),c.84dupG(p.Leu29Alafs*18)	TRUE	Positive		TRUE
NIH Cohort	Pat_22	FALSE	FALSE	4	N/A		c.1226A>G(p.Asn409Ser),c.1226A>G(p.Asn409Ser)	c.1226A>G(p.Asn409Ser),c.1226A>G(p.Asn409Ser)	c.1226A>G(p.Asn409Ser)	c.1226A>G(p.Asn409Ser)	c.1226A>G(p.Asn409Ser),c.1226A>G(p.Asn409Ser)	TRUE	Positive		TRUE
NIH Cohort	Pat_23	FALSE	FALSE	4	N/A		c.1226A>G(p.Asn409Ser),c.1226A>G(p.Asn409Ser)	c.1226A>G(p.Asn409Ser),c.1226A>G(p.Asn409Ser)	c.1226A>G(p.Asn409Ser)	c.1226A>G(p.Asn409Ser)	c.1226A>G(p.Asn409Ser),c.1226A>G(p.Asn409Ser)	TRUE	Positive		TRUE
NIH Cohort	Pat_24	FALSE	FALSE	4	N/A		c.1226A>G(p.Asn409Ser),c.1226A>G(p.Asn409Ser)	c.1226A>G(p.Asn409Ser),c.1226A>G(p.Asn409Ser)	c.1226A>G(p.Asn409Ser)	c.1226A>G(p.Asn409Ser)	c.1226A>G(p.Asn409Ser),c.1226A>G(p.Asn409Ser)	TRUE	Positive		TRUE
NIH Cohort	Pat_25	FALSE	FALSE	4	N/A		c.1226A>G(p.Asn409Ser),c.1226A>G(p.Asn409Ser)	c.1226A>G(p.Asn409Ser),c.1226A>G(p.Asn409Ser)	c.1226A>G(p.Asn409Ser)	c.1226A>G(p.Asn409Ser)	c.1226A>G(p.Asn409Ser),c.1226A>G(p.Asn409Ser)	TRUE	Positive		TRUE
NIH Cohort	Pat_26	FALSE	FALSE	4	N/A		c.1226A>G(p.Asn409Ser)	c.1226A>G(p.Asn409Ser),WT	c.1226A>G(p.Asn409Ser)	c.1504C>T(p.Arg502Cys)	c.1226A>G(p.Asn409Ser),c.1504C>T(p.Arg502Cys)	FALSE	Positive
NIH Cohort	Pat_27	FALSE	FALSE	4	N/A		c.1226A>G(p.Asn409Ser),c.115+1G>A	c.115+1G>A,c.1226A>G(p.Asn409Ser)	c.1226A>G(p.Asn409Ser)	c.115+1G>A	c.115+1G>A,c.1226A>G(p.Asn409Ser)	TRUE	Positive		TRUE
NIH Cohort	Pat_28	FALSE	FALSE	4	N/A		c.1604G>A(p.Arg535His)	c.1604G>A(p.Arg535His),WT	C342Y	c.1604G>A(p.Arg535His)	c.1604G>A(p.Arg535His),C342Y	FALSE	Positive
NIH Cohort	Pat_29	FALSE	FALSE	4	N/A		c.1226A>G(p.Asn409Ser),c.1226A>G(p.Asn409Ser)	c.1226A>G(p.Asn409Ser),c.1226A>G(p.Asn409Ser)	c.1226A>G(p.Asn409Ser)	c.1226A>G(p.Asn409Ser)	c.1226A>G(p.Asn409Ser),c.1226A>G(p.Asn409Ser)	TRUE	Positive		TRUE
NIH Cohort	Pat_30	FALSE	TRUE	4	N/A	L483P/	c.1226A>G(p.Asn409Ser)	c.1226A>G(p.Asn409Ser),L483P	c.1226A>G(p.Asn409Ser)	L483P	c.1226A>G(p.Asn409Ser),L483P	TRUE	Positive		TRUE
NIH Cohort	Pat_31	FALSE	FALSE	4	N/A		c.1226A>G(p.Asn409Ser),c.1226A>G(p.Asn409Ser)	c.1226A>G(p.Asn409Ser),c.1226A>G(p.Asn409Ser)	c.1226A>G(p.Asn409Ser)	c.1226A>G(p.Asn409Ser)	c.1226A>G(p.Asn409Ser),c.1226A>G(p.Asn409Ser)	TRUE	Positive		TRUE
NIH Cohort	Pat_32	FALSE	FALSE	4	N/A		c.1226A>G(p.Asn409Ser),c.1226A>G(p.Asn409Ser)	c.1226A>G(p.Asn409Ser),c.1226A>G(p.Asn409Ser)	c.1226A>G(p.Asn409Ser)	c.1226A>G(p.Asn409Ser)	c.1226A>G(p.Asn409Ser),c.1226A>G(p.Asn409Ser)	TRUE	Positive		TRUE
NIH Cohort	Pat_33	FALSE	TRUE	4	N/A	L483P/	c.1226A>G(p.Asn409Ser)	c.1226A>G(p.Asn409Ser),L483P	c.1226A>G(p.Asn409Ser)	L483P	c.1226A>G(p.Asn409Ser),L483P	TRUE	Positive		TRUE
NIH Cohort	Pat_34	FALSE	FALSE	4	N/A		c.1226A>G(p.Asn409Ser),c.1226A>G(p.Asn409Ser)	c.1226A>G(p.Asn409Ser),c.1226A>G(p.Asn409Ser)	c.1226A>G(p.Asn409Ser)	c.1226A>G(p.Asn409Ser)	c.1226A>G(p.Asn409Ser),c.1226A>G(p.Asn409Ser)	TRUE	Positive		TRUE
NIH Cohort	Pat_35	FALSE	FALSE	4	N/A		c.1226A>G(p.Asn409Ser),c.1226A>G(p.Asn409Ser)	c.1226A>G(p.Asn409Ser),c.1226A>G(p.Asn409Ser)	c.1226A>G(p.Asn409Ser)	c.1226A>G(p.Asn409Ser)	c.1226A>G(p.Asn409Ser),c.1226A>G(p.Asn409Ser)	TRUE	Positive		TRUE
NIH Cohort	Pat_36	FALSE	FALSE	4	N/A		c.1226A>G(p.Asn409Ser)	c.1226A>G(p.Asn409Ser),WT	c.1226A>G(p.Asn409Ser)	WT	c.1226A>G(p.Asn409Ser),WT	TRUE	Positive	Negative	TRUE	TRUE
NIH Cohort	Pat_37	FALSE	FALSE	4	N/A		c.1226A>G(p.Asn409Ser),c.1226A>G(p.Asn409Ser)	c.1226A>G(p.Asn409Ser),c.1226A>G(p.Asn409Ser)	c.1226A>G(p.Asn409Ser)	c.1226A>G(p.Asn409Ser)	c.1226A>G(p.Asn409Ser),c.1226A>G(p.Asn409Ser)	TRUE	Positive		TRUE
NIH Cohort	Pat_38	FALSE	FALSE	4	N/A		c.1226A>G(p.Asn409Ser),c.1226A>G(p.Asn409Ser)	c.1226A>G(p.Asn409Ser),c.1226A>G(p.Asn409Ser)	c.1226A>G(p.Asn409Ser)	c.1226A>G(p.Asn409Ser)	c.1226A>G(p.Asn409Ser),c.1226A>G(p.Asn409Ser)	TRUE	Positive		TRUE
NIH Cohort	Pat_39	FALSE	TRUE	4	N/A	c.1263del/	c.1226A>G(p.Asn409Ser)	c.1226A>G(p.Asn409Ser),c.1263del	c.1226A>G(p.Asn409Ser)	c.1263del	c.1226A>G(p.Asn409Ser),c.1263del	TRUE	Positive		TRUE
NIH Cohort	Pat_40	FALSE	FALSE	4	N/A		c.1226A>G(p.Asn409Ser),c.115+1G>A	c.115+1G>A,c.1226A>G(p.Asn409Ser)	c.1226A>G(p.Asn409Ser)	c.115+1G>A	c.115+1G>A,c.1226A>G(p.Asn409Ser)	TRUE	Positive		TRUE
NIH Cohort	Pat_41	FALSE	FALSE	4	N/A		c.1297G>T(p.Val433Leu),c.1226A>G(p.Asn409Ser)	c.1226A>G(p.Asn409Ser),c.1297G>T(p.Val433Leu)	c.1226A>G(p.Asn409Ser)	c.1297G>T(p.Val433Leu)	c.1226A>G(p.Asn409Ser),c.1297G>T(p.Val433Leu)	TRUE	Positive		TRUE
NIH Cohort	Pat_42	FALSE	FALSE	6	N/A		c.1192C>T(p.Arg398Ter),c.1171G>C(p.Val391Leu)	c.1171G>C(p.Val391Leu),c.1192C>T(p.Arg398Ter)	c.1171G>C(p.Val391Leu)	c.1192C>T(p.Arg398Ter)	c.1171G>C(p.Val391Leu),c.1192C>T(p.Arg398Ter)	TRUE	Positive		TRUE
NIH Cohort	Pat_43	FALSE	FALSE	4	N/A		c.1226A>G(p.Asn409Ser),c.1226A>G(p.Asn409Ser)	c.1226A>G(p.Asn409Ser),c.1226A>G(p.Asn409Ser)	c.1226A>G(p.Asn409Ser)	c.1226A>G(p.Asn409Ser)	c.1226A>G(p.Asn409Ser),c.1226A>G(p.Asn409Ser)	TRUE	Positive		TRUE
NIH Cohort	Pat_44	FALSE	FALSE	4	N/A		c.1297G>T(p.Val433Leu),c.1226A>G(p.Asn409Ser)	c.1226A>G(p.Asn409Ser),c.1297G>T(p.Val433Leu)	c.1226A>G(p.Asn409Ser)	c.1297G>T(p.Val433Leu)	c.1226A>G(p.Asn409Ser),c.1297G>T(p.Val433Leu)	TRUE	Positive		TRUE
NIH Cohort	Pat_45	FALSE	FALSE	4	N/A		c.1226A>G(p.Asn409Ser),c.1226A>G(p.Asn409Ser)	c.1226A>G(p.Asn409Ser),c.1226A>G(p.Asn409Ser)	c.1226A>G(p.Asn409Ser)	c.1226A>G(p.Asn409Ser)	c.1226A>G(p.Asn409Ser),c.1226A>G(p.Asn409Ser)	TRUE	Positive		TRUE
NIH Cohort	Pat_46	FALSE	FALSE	4	N/A		c.1226A>G(p.Asn409Ser),c.1226A>G(p.Asn409Ser)	c.1226A>G(p.Asn409Ser),c.1226A>G(p.Asn409Ser)	c.1226A>G(p.Asn409Ser)	c.1226A>G(p.Asn409Ser)	c.1226A>G(p.Asn409Ser),c.1226A>G(p.Asn409Ser)	TRUE	Positive		TRUE
NIH Cohort	Pat_47	FALSE	FALSE	4	N/A		c.1226A>G(p.Asn409Ser)	c.1226A>G(p.Asn409Ser),WT	c.1226A>G(p.Asn409Ser)	L483P	c.1226A>G(p.Asn409Ser),L483P	FALSE	Positive
NIH Cohort	Pat_48	FALSE	FALSE	4	N/A		c.1226A>G(p.Asn409Ser),c.475C>T(p.Arg159Trp)	c.1226A>G(p.Asn409Ser),c.475C>T(p.Arg159Trp)	c.1226A>G(p.Asn409Ser)	c.475C>T(p.Arg159Trp)	c.1226A>G(p.Asn409Ser),c.475C>T(p.Arg159Trp)	TRUE	Positive		TRUE
NIH Cohort	Pat_49	FALSE	FALSE	4	N/A		c.1226A>G(p.Asn409Ser),c.1226A>G(p.Asn409Ser)	c.1226A>G(p.Asn409Ser),c.1226A>G(p.Asn409Ser)	c.1226A>G(p.Asn409Ser)	c.1226A>G(p.Asn409Ser)	c.1226A>G(p.Asn409Ser),c.1226A>G(p.Asn409Ser)	TRUE	Positive		TRUE
NIH Cohort	Pat_50	FALSE	FALSE	4	N/A		c.1226A>G(p.Asn409Ser),c.1226A>G(p.Asn409Ser)	c.1226A>G(p.Asn409Ser),c.1226A>G(p.Asn409Ser)	c.1226A>G(p.Asn409Ser)	c.1226A>G(p.Asn409Ser)	c.1226A>G(p.Asn409Ser),c.1226A>G(p.Asn409Ser)	TRUE	Positive		TRUE
NIH Cohort	Pat_51	FALSE	TRUE	4	N/A	L483P/	c.1226A>G(p.Asn409Ser)	c.1226A>G(p.Asn409Ser),L483P	c.1226A>G(p.Asn409Ser)	L483P	c.1226A>G(p.Asn409Ser),L483P	TRUE	Positive		TRUE
NIH Cohort	Pat_52	FALSE	TRUE	4	N/A	L483P/	c.1226A>G(p.Asn409Ser)	c.1226A>G(p.Asn409Ser),L483P	c.1226A>G(p.Asn409Ser)	L483P	c.1226A>G(p.Asn409Ser),L483P	TRUE	Positive		TRUE
NIH Cohort	Pat_53	FALSE	FALSE	4	N/A		c.1226A>G(p.Asn409Ser),c.1226A>G(p.Asn409Ser)	c.1226A>G(p.Asn409Ser),c.1226A>G(p.Asn409Ser)	c.1226A>G(p.Asn409Ser)	c.1226A>G(p.Asn409Ser)	c.1226A>G(p.Asn409Ser),c.1226A>G(p.Asn409Ser)	TRUE	Positive		TRUE
NIH Cohort	Pat_54	FALSE	FALSE	4	N/A		c.1226A>G(p.Asn409Ser),c.115+1G>A	c.115+1G>A,c.1226A>G(p.Asn409Ser)	c.1226A>G(p.Asn409Ser)	c.115+1G>A	c.115+1G>A,c.1226A>G(p.Asn409Ser)	TRUE	Positive		TRUE
NIH Cohort	Pat_55	FALSE	TRUE	4	N/A	L483P/	c.1226A>G(p.Asn409Ser)	c.1226A>G(p.Asn409Ser),L483P	c.1226A>G(p.Asn409Ser)	L483P	c.1226A>G(p.Asn409Ser),L483P	TRUE	Positive		TRUE
NIH Cohort	Pat_56	FALSE	TRUE	4	N/A	L483P/	c.1226A>G(p.Asn409Ser)	c.1226A>G(p.Asn409Ser),L483P	c.1226A>G(p.Asn409Ser)	L483P	c.1226A>G(p.Asn409Ser),L483P	TRUE	Positive		TRUE
NIH Cohort	Pat_57	FALSE	FALSE	4	N/A		c.1226A>G(p.Asn409Ser),c.1226A>G(p.Asn409Ser)	c.1226A>G(p.Asn409Ser),c.1226A>G(p.Asn409Ser)	c.1226A>G(p.Asn409Ser)	c.1226A>G(p.Asn409Ser)	c.1226A>G(p.Asn409Ser),c.1226A>G(p.Asn409Ser)	TRUE	Positive		TRUE
NIH Cohort	Pat_58	FALSE	FALSE	4	N/A		c.1226A>G(p.Asn409Ser),c.886C>T(p.Arg296Ter)	c.1226A>G(p.Asn409Ser),c.886C>T(p.Arg296Ter)	c.1226A>G(p.Asn409Ser)	c.203delC	c.1226A>G(p.Asn409Ser),c.203delC	FALSE	Positive
NIH Cohort	Pat_59	FALSE	FALSE	4	N/A		c.1226A>G(p.Asn409Ser),c.1226A>G(p.Asn409Ser)	c.1226A>G(p.Asn409Ser),c.1226A>G(p.Asn409Ser)	c.1226A>G(p.Asn409Ser)	c.1226A>G(p.Asn409Ser)	c.1226A>G(p.Asn409Ser),c.1226A>G(p.Asn409Ser)	TRUE	Positive		TRUE
NIH Cohort	Pat_60	FALSE	FALSE	4	N/A		c.1246G>A(p.Gly416Ser),c.1226A>G(p.Asn409Ser)	c.1226A>G(p.Asn409Ser),c.1246G>A(p.Gly416Ser)	c.1226A>G(p.Asn409Ser)	c.1246G>A(p.Gly416Ser)	c.1226A>G(p.Asn409Ser),c.1246G>A(p.Gly416Ser)	TRUE	Positive		TRUE
NIH Cohort	Pat_61	FALSE	TRUE	4	N/A	L483P/	c.1504C>T(p.Arg502Cys)	c.1504C>T(p.Arg502Cys),L483P	L483P	c.1504C>T(p.Arg502Cys)	c.1504C>T(p.Arg502Cys),L483P	TRUE	Positive		TRUE
NIH Cohort	Pat_62	FALSE	FALSE	4	N/A		c.1226A>G(p.Asn409Ser),c.1226A>G(p.Asn409Ser)	c.1226A>G(p.Asn409Ser),c.1226A>G(p.Asn409Ser)	c.1226A>G(p.Asn409Ser)	c.1226A>G(p.Asn409Ser)	c.1226A>G(p.Asn409Ser),c.1226A>G(p.Asn409Ser)	TRUE	Positive		TRUE
NIH Cohort	Pat_63	FALSE	FALSE	4	N/A		c.1226A>G(p.Asn409Ser),c.1226A>G(p.Asn409Ser)	c.1226A>G(p.Asn409Ser),c.1226A>G(p.Asn409Ser)	c.1226A>G(p.Asn409Ser)	c.1226A>G(p.Asn409Ser)	c.1226A>G(p.Asn409Ser),c.1226A>G(p.Asn409Ser)	TRUE	Positive		TRUE
NIH Cohort	Pat_64	TRUE	FALSE	4	N/A	L483P/L483P		L483P,L483P	L483P	L483P	L483P,L483P	TRUE	Positive		TRUE
NIH Cohort	Pat_65	FALSE	FALSE	4	N/A		c.1226A>G(p.Asn409Ser),c.1226A>G(p.Asn409Ser)	c.1226A>G(p.Asn409Ser),c.1226A>G(p.Asn409Ser)	c.1226A>G(p.Asn409Ser)	c.1226A>G(p.Asn409Ser)	c.1226A>G(p.Asn409Ser),c.1226A>G(p.Asn409Ser)	TRUE	Positive		TRUE
NIH Cohort	Pat_66	FALSE	FALSE	4	N/A		c.1226A>G(p.Asn409Ser),c.84dupG(p.Leu29Alafs*18)	c.1226A>G(p.Asn409Ser),c.84dupG(p.Leu29Alafs*18)	c.1226A>G(p.Asn409Ser)	c.84dupG(p.Leu29Alafs*18)	c.1226A>G(p.Asn409Ser),c.84dupG(p.Leu29Alafs*18)	TRUE	Positive		TRUE
NIH Cohort	Pat_67	FALSE	FALSE	4	N/A		c.1226A>G(p.Asn409Ser),c.84dupG(p.Leu29Alafs*18)	c.1226A>G(p.Asn409Ser),c.84dupG(p.Leu29Alafs*18)	c.1226A>G(p.Asn409Ser)	c.84dupG(p.Leu29Alafs*18)	c.1226A>G(p.Asn409Ser),c.84dupG(p.Leu29Alafs*18)	TRUE	Positive		TRUE
NIH Cohort	Pat_68	FALSE	FALSE	4	N/A		c.1226A>G(p.Asn409Ser),c.1226A>G(p.Asn409Ser)	c.1226A>G(p.Asn409Ser),c.1226A>G(p.Asn409Ser)	c.1226A>G(p.Asn409Ser)	c.1226A>G(p.Asn409Ser)	c.1226A>G(p.Asn409Ser),c.1226A>G(p.Asn409Ser)	TRUE	Positive		TRUE
NIH Cohort	Pat_69	FALSE	TRUE	4	N/A	c.1263del/		c.1263del,WT	c.1263del	WT	c.1263del,WT	TRUE	Positive	Negative	TRUE	TRUE
NIH Cohort	Pat_70	FALSE	TRUE	4	N/A	L483P/		L483P,WT	L483P	WT	L483P,WT	TRUE	Positive	Negative	TRUE	TRUE
NIH Cohort	Pat_71	FALSE	TRUE	4	N/A	RecNciI/		RecNciI,WT	RecNciI	WT	RecNciI,WT	TRUE	Positive	Negative	TRUE	TRUE
NIH Cohort	Pat_72	FALSE	FALSE	5	N/A		c.721G>A(p.Gly241Arg)	c.721G>A(p.Gly241Arg),WT	c.721G>A(p.Gly241Arg)	WT	c.721G>A(p.Gly241Arg),WT	TRUE	Positive	Negative	TRUE	TRUE
NIH Cohort	Pat_73	FALSE	FALSE	4	N/A		c.1226A>G(p.Asn409Ser),c.1226A>G(p.Asn409Ser)	c.1226A>G(p.Asn409Ser),c.1226A>G(p.Asn409Ser)	c.1226A>G(p.Asn409Ser)	c.1226A>G(p.Asn409Ser)	c.1226A>G(p.Asn409Ser),c.1226A>G(p.Asn409Ser)	TRUE	Positive		TRUE
NIH Cohort	Pat_74	FALSE	FALSE	4	N/A		c.1226A>G(p.Asn409Ser),c.1226A>G(p.Asn409Ser)	c.1226A>G(p.Asn409Ser),c.1226A>G(p.Asn409Ser)	c.1226A>G(p.Asn409Ser)	c.1226A>G(p.Asn409Ser)	c.1226A>G(p.Asn409Ser),c.1226A>G(p.Asn409Ser)	TRUE	Positive		TRUE
NIH Cohort	Pat_75							WT,WT	c.1504C>T(p.Arg502Cys)	c.475C>T(p.Arg159Trp)	c.1504C>T(p.Arg502Cys),c.475C>T(p.Arg159Trp)	FALSE	Positive
NIH Cohort	Pat_76							WT,WT	c.1226A>G(p.Asn409Ser)	c.1226A>G(p.Asn409Ser)	c.1226A>G(p.Asn409Ser),c.1226A>G(p.Asn409Ser)	FALSE	Positive
NIH Cohort	Pat_77	FALSE	FALSE	4	N/A		c.1226A>G(p.Asn409Ser),c.84dupG(p.Leu29Alafs*18)	c.1226A>G(p.Asn409Ser),c.84dupG(p.Leu29Alafs*18)	c.1226A>G(p.Asn409Ser)	c.84dupG(p.Leu29Alafs*18)	c.1226A>G(p.Asn409Ser),c.84dupG(p.Leu29Alafs*18)	TRUE	Positive		TRUE
NIH Cohort	Pat_78	FALSE	FALSE	4	N/A		c.1226A>G(p.Asn409Ser),c.1226A>G(p.Asn409Ser)	c.1226A>G(p.Asn409Ser),c.1226A>G(p.Asn409Ser)	c.1226A>G(p.Asn409Ser)	c.1226A>G(p.Asn409Ser)	c.1226A>G(p.Asn409Ser),c.1226A>G(p.Asn409Ser)	TRUE	Positive		TRUE
NIH Cohort	Pat_79							WT,WT	L483P	c.1504C>T(p.Arg502Cys)	c.1504C>T(p.Arg502Cys),L483P	FALSE	Positive
NIH Cohort	Pat_80	FALSE	TRUE	4	N/A	L483P/	c.1226A>G(p.Asn409Ser)	c.1226A>G(p.Asn409Ser),L483P	c.1226A>G(p.Asn409Ser)	L483P	c.1226A>G(p.Asn409Ser),L483P	TRUE	Positive		TRUE
NIH Cohort	Pat_81	FALSE	FALSE	4	N/A		c.1226A>G(p.Asn409Ser),c.1604G>A(p.Arg535His)	c.1226A>G(p.Asn409Ser),c.1604G>A(p.Arg535His)	c.1226A>G(p.Asn409Ser)	c.1604G>A(p.Arg535His)	c.1226A>G(p.Asn409Ser),c.1604G>A(p.Arg535His)	TRUE	Positive		TRUE
NIH Cohort	Pat_82	FALSE	FALSE	4	N/A		c.1226A>G(p.Asn409Ser),c.1226A>G(p.Asn409Ser)	c.1226A>G(p.Asn409Ser),c.1226A>G(p.Asn409Ser)	c.1226A>G(p.Asn409Ser)	c.1226A>G(p.Asn409Ser)	c.1226A>G(p.Asn409Ser),c.1226A>G(p.Asn409Ser)	TRUE	Positive		TRUE
NIH Cohort	Pat_83	FALSE	TRUE	4	N/A	L483P/	c.1226A>G(p.Asn409Ser)	c.1226A>G(p.Asn409Ser),L483P	c.1226A>G(p.Asn409Ser)	L483P	c.1226A>G(p.Asn409Ser),L483P	TRUE	Positive		TRUE
NIH Cohort	Pat_84	FALSE	FALSE	4	N/A		c.1226A>G(p.Asn409Ser),c.754T>A(p.Phe252Ile)	c.1226A>G(p.Asn409Ser),c.754T>A(p.Phe252Ile)	c.1226A>G(p.Asn409Ser)	c.754T>A(p.Phe252Ile)	c.1226A>G(p.Asn409Ser),c.754T>A(p.Phe252Ile)	TRUE	Positive		TRUE
NIH Cohort	Pat_85	FALSE	FALSE	4	N/A		c.1226A>G(p.Asn409Ser),c.84dupG(p.Leu29Alafs*18)	c.1226A>G(p.Asn409Ser),c.84dupG(p.Leu29Alafs*18)	c.1226A>G(p.Asn409Ser)	c.84dupG(p.Leu29Alafs*18)	c.1226A>G(p.Asn409Ser),c.84dupG(p.Leu29Alafs*18)	TRUE	Positive		TRUE
NIH Cohort	Pat_86	FALSE	FALSE	4	N/A		c.970C>T(p.Arg324Cys),c.1504C>T(p.Arg502Cys)	c.1504C>T(p.Arg502Cys),c.970C>T(p.Arg324Cys)	c.1504C>T(p.Arg502Cys)	c.970C>T(p.Arg324Cys)	c.1504C>T(p.Arg502Cys),c.970C>T(p.Arg324Cys)	TRUE	Positive		TRUE
NIH Cohort	Pat_87	FALSE	FALSE	4	N/A		c.1226A>G(p.Asn409Ser),c.84dupG(p.Leu29Alafs*18)	c.1226A>G(p.Asn409Ser),c.84dupG(p.Leu29Alafs*18)	c.1226A>G(p.Asn409Ser)	c.84dupG(p.Leu29Alafs*18)	c.1226A>G(p.Asn409Ser),c.84dupG(p.Leu29Alafs*18)	TRUE	Positive		TRUE
NIH Cohort	Pat_88	FALSE	FALSE	4	N/A		c.1226A>G(p.Asn409Ser),c.1226A>G(p.Asn409Ser)	c.1226A>G(p.Asn409Ser),c.1226A>G(p.Asn409Ser)	c.1226A>G(p.Asn409Ser)	c.1226A>G(p.Asn409Ser)	c.1226A>G(p.Asn409Ser),c.1226A>G(p.Asn409Ser)	TRUE	Positive		TRUE
NIH Cohort	Pat_89	FALSE	FALSE	4	N/A		c.1226A>G(p.Asn409Ser),c.1226A>G(p.Asn409Ser)	c.1226A>G(p.Asn409Ser),c.1226A>G(p.Asn409Ser)	c.1226A>G(p.Asn409Ser)	c.1226A>G(p.Asn409Ser)	c.1226A>G(p.Asn409Ser),c.1226A>G(p.Asn409Ser)	TRUE	Positive		TRUE
NIH Cohort	Pat_91	FALSE	FALSE	4	N/A		c.1226A>G(p.Asn409Ser),c.1093G>A(p.Glu365Lys),c.1504C>T(p.Arg502Cys)	c.1093G>A(p.Glu365Lys),c.1226A>G(p.Asn409Ser),c.1504C>T(p.Arg502Cys)	c.1093G>A(p.Glu365Lys),c.1226A>G(p.Asn409Ser)	c.1504C>T(p.Arg502Cys)	c.1093G>A(p.Glu365Lys),c.1226A>G(p.Asn409Ser),c.1504C>T(p.Arg502Cys)	TRUE	Positive		TRUE
NIH Cohort	Pat_92	TRUE	FALSE	7	N/A	D448H/L483P,D448H		D448H,D448H,L483P	D448H	L483P+Rec7	c.1093G>A(p.Glu365Lys),c.1226A>G(p.Asn409Ser),c.1504C>T(p.Arg502Cys)	FALSE	Positive
NIH Cohort	Pat_93	FALSE	FALSE	4	N/A		c.1226A>G(p.Asn409Ser),c.1226A>G(p.Asn409Ser)	c.1226A>G(p.Asn409Ser),c.1226A>G(p.Asn409Ser)	c.1226A>G(p.Asn409Ser)	c.1226A>G(p.Asn409Ser)	c.1226A>G(p.Asn409Ser),c.1226A>G(p.Asn409Ser)	TRUE	Positive		TRUE
NIH Cohort	Pat_94	FALSE	FALSE	4	N/A		c.1226A>G(p.Asn409Ser),c.1226A>G(p.Asn409Ser)	c.1226A>G(p.Asn409Ser),c.1226A>G(p.Asn409Ser)	c.1226A>G(p.Asn409Ser)	c.1226A>G(p.Asn409Ser)	c.1226A>G(p.Asn409Ser),c.1226A>G(p.Asn409Ser)	TRUE	Positive		TRUE
NIH Cohort	Pat_95	FALSE	TRUE	4	N/A	RecNciI/	c.1226A>G(p.Asn409Ser)	c.1226A>G(p.Asn409Ser),RecNciI	c.1226A>G(p.Asn409Ser)	RecNciI	c.1226A>G(p.Asn409Ser),RecNciI	TRUE	Positive		TRUE
NIH Cohort	Pat_96	TRUE	FALSE	4	N/A	D448H/L483P		D448H,L483P	L483P	D448H	D448H,L483P	TRUE	Positive		TRUE
1000Genomes	HG02973.mapped.ILLUMINA.bwa.ESN.low_coverage.20121211	FALSE	FALSE	4	N/A			WT,WT	WT	WT	WT,WT	TRUE		Negative		TRUE
1000Genomes	HG02439.mapped.ILLUMINA.bwa.ACB.low_coverage.20121211							WT,WT	WT	WT	WT,WT	TRUE		Negative		TRUE
1000Genomes	NA20587.mapped.ILLUMINA.bwa.TSI.low_coverage.20121211	FALSE	FALSE	4	N/A			WT,WT	WT	WT	WT,WT	TRUE		Negative		TRUE
1000Genomes	HG03697.mapped.ILLUMINA.bwa.STU.low_coverage.20121211	FALSE	FALSE	4	N/A			WT,WT	WT	WT	WT,WT	TRUE		Negative		TRUE
1000Genomes	HG03539.mapped.ILLUMINA.bwa.GWD.low_coverage.20121211	FALSE	FALSE	4	N/A			WT,WT	WT	WT	WT,WT	TRUE		Negative		TRUE
1000Genomes	HG01323.mapped.ILLUMINA.bwa.PUR.low_coverage.20121211							WT,WT	WT	WT	WT,WT	TRUE		Negative		TRUE
1000Genomes	HG03672.mapped.ILLUMINA.bwa.STU.low_coverage.20121211							WT,WT	WT	WT	WT,WT	TRUE		Negative		TRUE
1000Genomes	HG02660.mapped.ILLUMINA.bwa.PJL.low_coverage.20121211	FALSE	FALSE	4	N/A			WT,WT	WT	WT	WT,WT	TRUE		Negative		TRUE
1000Genomes	HG03968.mapped.ILLUMINA.bwa.ITU.low_coverage.20121211							WT,WT	WT	WT	WT,WT	TRUE		Negative		TRUE
1000Genomes	HG03829.mapped.ILLUMINA.bwa.BEB.low_coverage.20121211	FALSE	FALSE	4	N/A			WT,WT	WT	WT	WT,WT	TRUE		Negative		TRUE
1000Genomes	HG03168.mapped.ILLUMINA.bwa.ESN.low_coverage.20121211	FALSE	FALSE	4	N/A			WT,WT	WT	WT	WT,WT	TRUE		Negative		TRUE
1000Genomes	HG04093.mapped.ILLUMINA.bwa.ITU.low_coverage.20121211	FALSE	FALSE	4	N/A			WT,WT	WT	WT	WT,WT	TRUE		Negative		TRUE
1000Genomes	HG03235.mapped.ILLUMINA.bwa.PJL.low_coverage.20121211	FALSE	FALSE	4	N/A			WT,WT	WT	WT	WT,WT	TRUE		Negative		TRUE
1000Genomes	HG02787.mapped.ILLUMINA.bwa.PJL.low_coverage.20121211							WT,WT	WT	WT	WT,WT	TRUE		Negative		TRUE
1000Genomes	HG03479.mapped.ILLUMINA.bwa.MSL.low_coverage.20121211							WT,WT	WT	WT	WT,WT	TRUE		Negative		TRUE
1000Genomes	HG02888.mapped.ILLUMINA.bwa.GWD.low_coverage.20121211	FALSE	FALSE	4	N/A			WT,WT	WT	WT	WT,WT	TRUE		Negative		TRUE
1000Genomes	HG03873.mapped.ILLUMINA.bwa.ITU.low_coverage.20121211							WT,WT	WT	WT	WT,WT	TRUE		Negative		TRUE
1000Genomes	HG03046.mapped.ILLUMINA.bwa.GWD.low_coverage.20121211	FALSE	FALSE	4	N/A			WT,WT	WT	WT	WT,WT	TRUE		Negative		TRUE
1000Genomes	HG02885.mapped.ILLUMINA.bwa.GWD.low_coverage.20121211	FALSE	FALSE	4	N/A			WT,WT	WT	WT	WT,WT	TRUE		Negative		TRUE
1000Genomes	HG02582.mapped.ILLUMINA.bwa.GWD.low_coverage.20121211	FALSE	FALSE	4	N/A			WT,WT	WT	WT	WT,WT	TRUE		Negative		TRUE
1000Genomes	NA19017.mapped.ILLUMINA.bwa.LWK.low_coverage.20121211	FALSE	FALSE	4	N/A			WT,WT	WT	WT	WT,WT	TRUE		Negative		TRUE
1000Genomes	HG03645.mapped.ILLUMINA.bwa.STU.low_coverage.20121211	FALSE	FALSE	4	N/A			WT,WT	WT	WT	WT,WT	TRUE		Negative		TRUE
1000Genomes	HG03270.mapped.ILLUMINA.bwa.ESN.low_coverage.20121211							WT,WT	WT	WT	WT,WT	TRUE		Negative		TRUE
1000Genomes	HG03196.mapped.ILLUMINA.bwa.ESN.low_coverage.20121211	FALSE	FALSE	4	N/A			WT,WT	WT	WT	WT,WT	TRUE		Negative		TRUE
1000Genomes	HG03694.mapped.ILLUMINA.bwa.STU.low_coverage.20121211							WT,WT	WT	WT	WT,WT	TRUE		Negative		TRUE
1000Genomes	HG02476.mapped.ILLUMINA.bwa.ACB.low_coverage.20121211	FALSE	FALSE	4	N/A			WT,WT	WT	WT	WT,WT	TRUE		Negative		TRUE
1000Genomes	HG03461.mapped.ILLUMINA.bwa.MSL.low_coverage.20121211	FALSE	FALSE	4	N/A			WT,WT	WT	WT	WT,WT	TRUE		Negative		TRUE
1000Genomes	HG03039.mapped.ILLUMINA.bwa.GWD.low_coverage.20121211	FALSE	FALSE	4	N/A			WT,WT	WT	WT	WT,WT	TRUE		Negative		TRUE
1000Genomes	HG03437.mapped.ILLUMINA.bwa.MSL.low_coverage.20121211	FALSE	FALSE	4	N/A			WT,WT	WT	WT	WT,WT	TRUE		Negative		TRUE
1000Genomes	HG02837.mapped.ILLUMINA.bwa.GWD.low_coverage.20121211	FALSE	FALSE	4	N/A			WT,WT	WT	WT	WT,WT	TRUE		Negative		TRUE
1000Genomes	HG03792.mapped.ILLUMINA.bwa.ITU.low_coverage.20121211							WT,WT	WT	WT	WT,WT	TRUE		Negative		TRUE
1000Genomes	HG03085.mapped.ILLUMINA.bwa.MSL.low_coverage.20121211	FALSE	FALSE	4	N/A			WT,WT	WT	WT	WT,WT	TRUE		Negative		TRUE
1000Genomes	HG03738.mapped.ILLUMINA.bwa.STU.low_coverage.20121211							WT,WT	WT	WT	WT,WT	TRUE		Negative		TRUE
1000Genomes	HG02464.mapped.ILLUMINA.bwa.GWD.low_coverage.20121211	FALSE	FALSE	4	N/A			WT,WT	WT	WT	WT,WT	TRUE		Negative		TRUE
1000Genomes	HG03301.mapped.ILLUMINA.bwa.ESN.low_coverage.20121211	FALSE	FALSE	4	N/A			WT,WT	WT	WT	WT,WT	TRUE		Negative		TRUE
1000Genomes	HG03160.mapped.ILLUMINA.bwa.ESN.low_coverage.20121211	TRUE	FALSE	4	N/A	L483P/L483P		L483P,L483P	WT	WT	WT,WT	FALSE		Negative
1000Genomes	NA19026.mapped.ILLUMINA.bwa.LWK.low_coverage.20121211	FALSE	FALSE	4	N/A			WT,WT	WT	WT	WT,WT	TRUE		Negative		TRUE
1000Genomes	HG03391.mapped.ILLUMINA.bwa.MSL.low_coverage.20121211	FALSE	FALSE	4	N/A			WT,WT	WT	WT	WT,WT	TRUE		Negative		TRUE
1000Genomes	HG03024.mapped.ILLUMINA.bwa.GWD.low_coverage.20121211	FALSE	FALSE	4	N/A			WT,WT	WT	WT	WT,WT	TRUE		Negative		TRUE
1000Genomes	HG03585.mapped.ILLUMINA.bwa.BEB.low_coverage.20121211	FALSE	FALSE	4	N/A			WT,WT	WT	WT	WT,WT	TRUE		Negative		TRUE
1000Genomes	HG03294.mapped.ILLUMINA.bwa.ESN.low_coverage.20121211	FALSE	FALSE	4	N/A			WT,WT	WT	WT	WT,WT	TRUE		Negative		TRUE
1000Genomes	HG02839.mapped.ILLUMINA.bwa.GWD.low_coverage.20121211	FALSE	FALSE	4	N/A			WT,WT	WT	WT	WT,WT	TRUE		Negative		TRUE
1000Genomes	HG02970.mapped.ILLUMINA.bwa.ESN.low_coverage.20121211	FALSE	FALSE	4	N/A			WT,WT	WT	WT	WT,WT	TRUE		Negative		TRUE
1000Genomes	HG03785.mapped.ILLUMINA.bwa.ITU.low_coverage.20121211							WT,WT	WT	WT	WT,WT	TRUE		Negative		TRUE
1000Genomes	HG02253.mapped.ILLUMINA.bwa.PEL.low_coverage.20121211							WT,WT	WT	WT	WT,WT	TRUE		Negative		TRUE
1000Genomes	HG03753.mapped.ILLUMINA.bwa.STU.low_coverage.20121211							WT,WT	WT	WT	WT,WT	TRUE		Negative		TRUE
1000Genomes	HG03410.mapped.ILLUMINA.bwa.MSL.low_coverage.20121211	FALSE	FALSE	4	N/A			WT,WT	WT	WT	WT,WT	TRUE		Negative		TRUE
1000Genomes	HG02816.mapped.ILLUMINA.bwa.GWD.low_coverage.20121211	FALSE	FALSE	4	N/A			WT,WT	WT	WT	WT,WT	TRUE		Negative		TRUE
1000Genomes	HG03478.mapped.ILLUMINA.bwa.MSL.low_coverage.20121211	FALSE	FALSE	5	N/A			WT,WT	WT	WT	WT,WT	TRUE		Negative		TRUE
1000Genomes	HG03538.mapped.ILLUMINA.bwa.GWD.low_coverage.20121211	FALSE	FALSE	4	N/A			WT,WT	WT	WT	WT,WT	TRUE		Negative		TRUE
1000Genomes	HG02265.mapped.ILLUMINA.bwa.PEL.low_coverage.20121211							WT,WT	WT	WT	WT,WT	TRUE		Negative		TRUE
1000Genomes	HG03258.mapped.ILLUMINA.bwa.GWD.low_coverage.20121211	FALSE	FALSE	4	N/A			WT,WT	WT	WT	WT,WT	TRUE		Negative		TRUE
1000Genomes	HG01311.mapped.ILLUMINA.bwa.PUR.low_coverage.20121211							WT,WT	WT	WT	WT,WT	TRUE		Negative		TRUE
1000Genomes	HG03926.mapped.ILLUMINA.bwa.BEB.low_coverage.20121211	FALSE	FALSE	5	N/A			WT,WT	WT	WT	WT,WT	TRUE		Negative		TRUE
1000Genomes	HG03342.mapped.ILLUMINA.bwa.ESN.low_coverage.20121211	FALSE	FALSE	4	N/A			WT,WT	WT	WT	WT,WT	TRUE		Negative		TRUE
1000Genomes	HG01432.mapped.ILLUMINA.bwa.CLM.low_coverage.20121211	FALSE	FALSE	4	N/A			WT,WT	WT	WT	WT,WT	TRUE		Negative		TRUE
1000Genomes	HG04026.mapped.ILLUMINA.bwa.ITU.low_coverage.20121211	FALSE	FALSE	4	N/A			WT,WT	WT	WT	WT,WT	TRUE		Negative		TRUE
1000Genomes	HG03419.mapped.ILLUMINA.bwa.MSL.low_coverage.20121211	FALSE	FALSE	4	N/A			WT,WT	WT	WT	WT,WT	TRUE		Negative		TRUE
1000Genomes	HG03960.mapped.ILLUMINA.bwa.ITU.low_coverage.20121211							WT,WT	WT	WT	WT,WT	TRUE		Negative		TRUE
1000Genomes	HG03547.mapped.ILLUMINA.bwa.MSL.low_coverage.20121211	FALSE	FALSE	7	N/A			WT,WT	WT	WT	WT,WT	TRUE		Negative		TRUE
1000Genomes	HG04118.mapped.ILLUMINA.bwa.ITU.low_coverage.20121211							WT,WT	WT	WT	WT,WT	TRUE		Negative		TRUE
1000Genomes	HG01363.mapped.ILLUMINA.bwa.CLM.low_coverage.20121211	FALSE	FALSE	4	N/A			WT,WT	WT	WT	WT,WT	TRUE		Negative		TRUE
1000Genomes	HG02604.mapped.ILLUMINA.bwa.PJL.low_coverage.20121211	TRUE	FALSE	4	N/A	L483P/L483P		L483P,L483P	WT	WT	WT,WT	FALSE		Negative
1000Genomes	HG01302.mapped.ILLUMINA.bwa.PUR.low_coverage.20121211	FALSE	FALSE	4	N/A			WT,WT	WT	WT	WT,WT	TRUE		Negative		TRUE
1000Genomes	HG02814.mapped.ILLUMINA.bwa.GWD.low_coverage.20121211	FALSE	FALSE	4	N/A			WT,WT	WT	WT	WT,WT	TRUE		Negative		TRUE
1000Genomes	HG00728.mapped.ILLUMINA.bwa.CHS.low_coverage.20121211	FALSE	FALSE	4	N/A			WT,WT	WT	WT	WT,WT	TRUE		Negative		TRUE
1000Genomes	HG02621.mapped.ILLUMINA.bwa.GWD.low_coverage.20121211	FALSE	FALSE	4	N/A			WT,WT	WT	WT	WT,WT	TRUE		Negative		TRUE
1000Genomes	HG03934.mapped.ILLUMINA.bwa.BEB.low_coverage.20121211	FALSE	FALSE	4	N/A			WT,WT	WT	WT	WT,WT	TRUE		Negative		TRUE
1000Genomes	HG03832.mapped.ILLUMINA.bwa.BEB.low_coverage.20121211	FALSE	FALSE	4	N/A			WT,WT	WT	WT	WT,WT	TRUE		Negative		TRUE
1000Genomes	HG00729.mapped.ILLUMINA.bwa.CHS.low_coverage.20121211	FALSE	FALSE	4	N/A			WT,WT	WT	WT	WT,WT	TRUE		Negative		TRUE
1000Genomes	HG03476.mapped.ILLUMINA.bwa.MSL.low_coverage.20121211	FALSE	FALSE	4	N/A			WT,WT	WT	WT	WT,WT	TRUE		Negative		TRUE
1000Genomes	HG03514.mapped.ILLUMINA.bwa.ESN.low_coverage.20121211	FALSE	FALSE	4	N/A			WT,WT	WT	WT	WT,WT	TRUE		Negative		TRUE
1000Genomes	HG04186.mapped.ILLUMINA.bwa.BEB.low_coverage.20121211	FALSE	FALSE	4	N/A			WT,WT	WT	WT	WT,WT	TRUE		Negative		TRUE
1000Genomes	HG02642.mapped.ILLUMINA.bwa.GWD.low_coverage.20121211	FALSE	FALSE	4	N/A			WT,WT	WT	WT	WT,WT	TRUE		Negative		TRUE
1000Genomes	HG02896.mapped.ILLUMINA.bwa.GWD.low_coverage.20121211							WT,WT	WT	WT	WT,WT	TRUE		Negative		TRUE
1000Genomes	HG03780.mapped.ILLUMINA.bwa.ITU.low_coverage.20121211							WT,WT	WT	WT	WT,WT	TRUE		Negative		TRUE
1000Genomes	HG03280.mapped.ILLUMINA.bwa.ESN.low_coverage.20121211	FALSE	FALSE	4	N/A			WT,WT	WT	WT	WT,WT	TRUE		Negative		TRUE
1000Genomes	HG03271.mapped.ILLUMINA.bwa.ESN.low_coverage.20121211	FALSE	FALSE	4	N/A			WT,WT	WT	WT	WT,WT	TRUE		Negative		TRUE
1000Genomes	HG00118.mapped.ILLUMINA.bwa.GBR.low_coverage.20121211	FALSE	FALSE	4	N/A			WT,WT	WT	WT	WT,WT	TRUE		Negative		TRUE
1000Genomes	HG03687.mapped.ILLUMINA.bwa.STU.low_coverage.20121211	FALSE	FALSE	4	N/A			WT,WT	WT	WT	WT,WT	TRUE		Negative		TRUE
1000Genomes	HG03890.mapped.ILLUMINA.bwa.STU.low_coverage.20121211	FALSE	FALSE	4	N/A			WT,WT	WT	WT	WT,WT	TRUE		Negative		TRUE
1000Genomes	HG03376.mapped.ILLUMINA.bwa.MSL.low_coverage.20121211	FALSE	FALSE	4	N/A			WT,WT	WT	WT	WT,WT	TRUE		Negative		TRUE
1000Genomes	HG03851.mapped.ILLUMINA.bwa.STU.low_coverage.20121211	FALSE	FALSE	4	N/A			WT,WT	WT	WT	WT,WT	TRUE		Negative		TRUE
1000Genomes	HG02952.mapped.ILLUMINA.bwa.ESN.low_coverage.20121211	FALSE	FALSE	4	N/A			WT,WT	WT	WT	WT,WT	TRUE		Negative		TRUE
1000Genomes	HG03052.mapped.ILLUMINA.bwa.MSL.low_coverage.20121211	FALSE	FALSE	4	N/A			WT,WT	WT	WT	WT,WT	TRUE		Negative		TRUE
1000Genomes	HG02819.mapped.ILLUMINA.bwa.GWD.low_coverage.20121211	FALSE	FALSE	4	N/A			WT,WT	WT	WT	WT,WT	TRUE		Negative		TRUE
1000Genomes	HG03846.mapped.ILLUMINA.bwa.STU.low_coverage.20121211							WT,WT	WT	WT	WT,WT	TRUE		Negative		TRUE
1000Genomes	HG03698.mapped.ILLUMINA.bwa.STU.low_coverage.20121211	FALSE	FALSE	4	N/A			WT,WT	WT	WT	WT,WT	TRUE		Negative		TRUE
1000Genomes	HG02891.mapped.ILLUMINA.bwa.GWD.low_coverage.20121211	FALSE	FALSE	6	N/A			WT,WT	WT	WT	WT,WT	TRUE		Negative		TRUE
1000Genomes	HG03135.mapped.ILLUMINA.bwa.ESN.low_coverage.20121211	FALSE	FALSE	4	N/A			WT,WT	WT	WT	WT,WT	TRUE		Negative		TRUE
1000Genomes	HG03267.mapped.ILLUMINA.bwa.ESN.low_coverage.20121211	FALSE	FALSE	4	N/A			WT,WT	WT	WT	WT,WT	TRUE		Negative		TRUE
1000Genomes	HG03291.mapped.ILLUMINA.bwa.ESN.low_coverage.20121211	FALSE	FALSE	4	N/A			WT,WT	WT	WT	WT,WT	TRUE		Negative		TRUE
1000Genomes	NA12006.mapped.ILLUMINA.bwa.CEU.low_coverage.20121211	FALSE	FALSE	4	N/A			WT,WT	WT	WT	WT,WT	TRUE		Negative		TRUE
1000Genomes	HG02813.mapped.ILLUMINA.bwa.GWD.low_coverage.20121211	FALSE	FALSE	4	N/A			WT,WT	WT	WT	WT,WT	TRUE		Negative		TRUE
1000Genomes	HG03808.mapped.ILLUMINA.bwa.BEB.low_coverage.20121211	FALSE	FALSE	4	N/A			WT,WT	WT	WT	WT,WT	TRUE		Negative		TRUE
1000Genomes	HG04035.mapped.ILLUMINA.bwa.STU.low_coverage.20121211	FALSE	FALSE	4	N/A			WT,WT	WT	WT	WT,WT	TRUE		Negative		TRUE
1000Genomes	HG03048.mapped.ILLUMINA.bwa.GWD.low_coverage.20121211	FALSE	FALSE	4	N/A			WT,WT	WT	WT	WT,WT	TRUE		Negative		TRUE
1000Genomes	HG00239.mapped.ILLUMINA.bwa.GBR.low_coverage.20121211	FALSE	FALSE	4	N/A			WT,WT	WT	WT	WT,WT	TRUE		Negative		TRUE
1000Genomes	HG03061.mapped.ILLUMINA.bwa.MSL.low_coverage.20121211	FALSE	FALSE	4	N/A			WT,WT	WT	WT	WT,WT	TRUE		Negative		TRUE
1000Genomes	HG02595.mapped.ILLUMINA.bwa.GWD.low_coverage.20121211	FALSE	FALSE	4	N/A			WT,WT	WT	WT	WT,WT	TRUE		Negative		TRUE
1000Genomes	HG03691.mapped.ILLUMINA.bwa.STU.low_coverage.20121211							WT,WT	WT	WT	WT,WT	TRUE		Negative		TRUE
1000Genomes	HG03246.mapped.ILLUMINA.bwa.GWD.low_coverage.20121211	FALSE	FALSE	4	N/A			WT,WT	WT	WT	WT,WT	TRUE		Negative		TRUE
1000Genomes	HG03696.mapped.ILLUMINA.bwa.STU.low_coverage.20121211	FALSE	FALSE	4	N/A			WT,WT	WT	WT	WT,WT	TRUE		Negative		TRUE
1000Genomes	HG03826.mapped.ILLUMINA.bwa.BEB.low_coverage.20121211	FALSE	FALSE	4	N/A			WT,WT	WT	WT	WT,WT	TRUE		Negative		TRUE
1000Genomes	HG00243.mapped.ILLUMINA.bwa.GBR.low_coverage.20121211	FALSE	FALSE	4	N/A			WT,WT	WT	WT	WT,WT	TRUE		Negative		TRUE
1000Genomes	HG04146.mapped.ILLUMINA.bwa.BEB.low_coverage.20121211	FALSE	FALSE	4	N/A			WT,WT	WT	WT	WT,WT	TRUE		Negative		TRUE
1000Genomes	HG03594.mapped.ILLUMINA.bwa.BEB.low_coverage.20121211	FALSE	FALSE	4	N/A			WT,WT	WT	WT	WT,WT	TRUE		Negative		TRUE
1000Genomes	HG04015.mapped.ILLUMINA.bwa.ITU.low_coverage.20121211	FALSE	FALSE	4	N/A			WT,WT	WT	WT	WT,WT	TRUE		Negative		TRUE
1000Genomes	HG02805.mapped.ILLUMINA.bwa.GWD.low_coverage.20121211	FALSE	FALSE	4	N/A			WT,WT	WT	WT	WT,WT	TRUE		Negative		TRUE
1000Genomes	HG03977.mapped.ILLUMINA.bwa.ITU.low_coverage.20121211							WT,WT	WT	WT	WT,WT	TRUE		Negative		TRUE
1000Genomes	HG02561.mapped.ILLUMINA.bwa.GWD.low_coverage.20121211	FALSE	FALSE	4	N/A			WT,WT	WT	WT	WT,WT	TRUE		Negative		TRUE
1000Genomes	HG02696.mapped.ILLUMINA.bwa.PJL.low_coverage.20121211	FALSE	FALSE	4	N/A			WT,WT	WT	WT	WT,WT	TRUE		Negative		TRUE
1000Genomes	HG02702.mapped.ILLUMINA.bwa.GWD.low_coverage.20121211	FALSE	FALSE	4	N/A			WT,WT	WT	WT	WT,WT	TRUE		Negative		TRUE
1000Genomes	NA21126.mapped.ILLUMINA.bwa.GIH.low_coverage.20121211	FALSE	FALSE	4	N/A			WT,WT	WT	WT	WT,WT	TRUE		Negative		TRUE
1000Genomes	HG02679.mapped.ILLUMINA.bwa.GWD.low_coverage.20121211	FALSE	FALSE	4	N/A			WT,WT	WT	WT	WT,WT	TRUE		Negative		TRUE
1000Genomes	HG03484.mapped.ILLUMINA.bwa.MSL.low_coverage.20121211	FALSE	FALSE	4	N/A			WT,WT	WT	WT	WT,WT	TRUE		Negative		TRUE
1000Genomes	HG00148.mapped.ILLUMINA.bwa.GBR.low_coverage.20121211	FALSE	FALSE	4	N/A			WT,WT	WT	WT	WT,WT	TRUE		Negative		TRUE
1000Genomes	HG04017.mapped.ILLUMINA.bwa.ITU.low_coverage.20121211							WT,WT	WT	WT	WT,WT	TRUE		Negative		TRUE
1000Genomes	HG03195.mapped.ILLUMINA.bwa.ESN.low_coverage.20121211	FALSE	FALSE	4	N/A			WT,WT	WT	WT	WT,WT	TRUE		Negative		TRUE
1000Genomes	HG03742.mapped.ILLUMINA.bwa.ITU.low_coverage.20121211	FALSE	FALSE	4	N/A			WT,WT	WT	WT	WT,WT	TRUE		Negative		TRUE
1000Genomes	HG02583.mapped.ILLUMINA.bwa.GWD.low_coverage.20121211	FALSE	FALSE	4	N/A			WT,WT	WT	WT	WT,WT	TRUE		Negative		TRUE
1000Genomes	HG03488.mapped.ILLUMINA.bwa.PJL.low_coverage.20121211	FALSE	FALSE	4	N/A			WT,WT	WT	WT	WT,WT	TRUE		Negative		TRUE
1000Genomes	HG02600.mapped.ILLUMINA.bwa.PJL.low_coverage.20121211	FALSE	FALSE	4	N/A			WT,WT	WT	WT	WT,WT	TRUE		Negative		TRUE
1000Genomes	HG03720.mapped.ILLUMINA.bwa.ITU.low_coverage.20121211							WT,WT	WT	WT	WT,WT	TRUE		Negative		TRUE
1000Genomes	HG02657.mapped.ILLUMINA.bwa.PJL.low_coverage.20121211	FALSE	FALSE	4	N/A			WT,WT	WT	WT	WT,WT	TRUE		Negative		TRUE
1000Genomes	HG02953.mapped.ILLUMINA.bwa.ESN.low_coverage.20121211	FALSE	FALSE	4	N/A			WT,WT	WT	WT	WT,WT	TRUE		Negative		TRUE
1000Genomes	NA12273.mapped.ILLUMINA.bwa.CEU.low_coverage.20121211	FALSE	FALSE	4	N/A			WT,WT	WT	WT	WT,WT	TRUE		Negative		TRUE
1000Genomes	HG03025.mapped.ILLUMINA.bwa.GWD.low_coverage.20121211	FALSE	FALSE	4	N/A			WT,WT	WT	WT	WT,WT	TRUE		Negative		TRUE
1000Genomes	HG02807.mapped.ILLUMINA.bwa.GWD.low_coverage.20121211	FALSE	FALSE	4	N/A			WT,WT	WT	WT	WT,WT	TRUE		Negative		TRUE
1000Genomes	HG03240.mapped.ILLUMINA.bwa.GWD.low_coverage.20121211	FALSE	FALSE	4	N/A			WT,WT	WT	WT	WT,WT	TRUE		Negative		TRUE
1000Genomes	HG03575.mapped.ILLUMINA.bwa.MSL.low_coverage.20121211	FALSE	FALSE	7	N/A			WT,WT	WT	WT	WT,WT	TRUE		Negative		TRUE
1000Genomes	HG03928.mapped.ILLUMINA.bwa.BEB.low_coverage.20121211	FALSE	FALSE	4	N/A			WT,WT	WT	WT	WT,WT	TRUE		Negative		TRUE
1000Genomes	HG03118.mapped.ILLUMINA.bwa.ESN.low_coverage.20121211	FALSE	FALSE	4	N/A			WT,WT	WT	WT	WT,WT	TRUE		Negative		TRUE
1000Genomes	HG00122.mapped.ILLUMINA.bwa.GBR.low_coverage.20121211	FALSE	FALSE	4	N/A			WT,WT	WT	WT	WT,WT	TRUE		Negative		TRUE
1000Genomes	HG03941.mapped.ILLUMINA.bwa.BEB.low_coverage.20121211	FALSE	FALSE	4	N/A			WT,WT	WT	WT	WT,WT	TRUE		Negative		TRUE
1000Genomes	HG00631.mapped.ILLUMINA.bwa.CHS.low_coverage.20121211	FALSE	FALSE	4	N/A			WT,WT	WT	WT	WT,WT	TRUE		Negative		TRUE
1000Genomes	HG03081.mapped.ILLUMINA.bwa.MSL.low_coverage.20121211	FALSE	FALSE	4	N/A			WT,WT	WT	WT	WT,WT	TRUE		Negative		TRUE
1000Genomes	HG03380.mapped.ILLUMINA.bwa.MSL.low_coverage.20121211	FALSE	FALSE	4	N/A			WT,WT	WT	WT	WT,WT	TRUE		Negative		TRUE
1000Genomes	HG03572.mapped.ILLUMINA.bwa.MSL.low_coverage.20121211	FALSE	FALSE	4	N/A			WT,WT	WT	WT	WT,WT	TRUE		Negative		TRUE
1000Genomes	HG02789.mapped.ILLUMINA.bwa.PJL.low_coverage.20121211							WT,WT	WT	WT	WT,WT	TRUE		Negative		TRUE
1000Genomes	HG00106.mapped.ILLUMINA.bwa.GBR.low_coverage.20121211	FALSE	FALSE	4	N/A			WT,WT	WT	WT	WT,WT	TRUE		Negative		TRUE
1000Genomes	HG02687.mapped.ILLUMINA.bwa.PJL.low_coverage.20121211							WT,WT	WT	WT	WT,WT	TRUE		Negative		TRUE
1000Genomes	HG02861.mapped.ILLUMINA.bwa.GWD.low_coverage.20121211	FALSE	FALSE	4	N/A			WT,WT	WT	WT	WT,WT	TRUE		Negative		TRUE
1000Genomes	HG02574.mapped.ILLUMINA.bwa.GWD.low_coverage.20121211	FALSE	FALSE	4	N/A			WT,WT	WT	WT	WT,WT	TRUE		Negative		TRUE
1000Genomes	HG03069.mapped.ILLUMINA.bwa.MSL.low_coverage.20121211	FALSE	FALSE	4	N/A			WT,WT	WT	WT	WT,WT	TRUE		Negative		TRUE
1000Genomes	HG01325.mapped.ILLUMINA.bwa.PUR.low_coverage.20121211	FALSE	FALSE	4	N/A			WT,WT	WT	WT	WT,WT	TRUE		Negative		TRUE
1000Genomes	HG00622.mapped.ILLUMINA.bwa.CHS.low_coverage.20121211	FALSE	FALSE	4	N/A			WT,WT	WT	WT	WT,WT	TRUE		Negative		TRUE
1000Genomes	HG04019.mapped.ILLUMINA.bwa.ITU.low_coverage.20121211	FALSE	FALSE	4	N/A			WT,WT	WT	WT	WT,WT	TRUE		Negative		TRUE
1000Genomes	HG02614.mapped.ILLUMINA.bwa.GWD.low_coverage.20121211	FALSE	FALSE	4	N/A			WT,WT	WT	WT	WT,WT	TRUE		Negative		TRUE
1000Genomes	HG02783.mapped.ILLUMINA.bwa.PJL.low_coverage.20121211							WT,WT	WT	WT	WT,WT	TRUE		Negative		TRUE
1000Genomes	HG03472.mapped.ILLUMINA.bwa.MSL.low_coverage.20121211	FALSE	FALSE	4	N/A			WT,WT	WT	WT	WT,WT	TRUE		Negative		TRUE
1000Genomes	HG03953.mapped.ILLUMINA.bwa.STU.low_coverage.20121211	FALSE	FALSE	4	N/A			WT,WT	WT	WT	WT,WT	TRUE		Negative		TRUE
1000Genomes	HG03779.mapped.ILLUMINA.bwa.ITU.low_coverage.20121211	FALSE	FALSE	4	N/A			WT,WT	WT	WT	WT,WT	TRUE		Negative		TRUE
1000Genomes	HG03045.mapped.ILLUMINA.bwa.GWD.low_coverage.20121211	FALSE	FALSE	4	N/A			WT,WT	WT	WT	WT,WT	TRUE		Negative		TRUE
1000Genomes	HG02274.mapped.ILLUMINA.bwa.PEL.low_coverage.20121211	FALSE	FALSE	4	N/A			WT,WT	WT	WT	WT,WT	TRUE		Negative		TRUE
1000Genomes	HG03485.mapped.ILLUMINA.bwa.MSL.low_coverage.20121211	FALSE	FALSE	6	N/A			WT,WT	WT	WT	WT,WT	TRUE		Negative		TRUE
1000Genomes	HG02722.mapped.ILLUMINA.bwa.GWD.low_coverage.20121211	FALSE	FALSE	4	N/A			WT,WT	WT	WT	WT,WT	TRUE		Negative		TRUE
1000Genomes	HG03009.mapped.ILLUMINA.bwa.BEB.low_coverage.20121211	FALSE	FALSE	4	N/A			WT,WT	WT	WT	WT,WT	TRUE		Negative		TRUE
1000Genomes	HG03963.mapped.ILLUMINA.bwa.ITU.low_coverage.20121211							WT,WT	WT	WT	WT,WT	TRUE		Negative		TRUE
1000Genomes	HG03449.mapped.ILLUMINA.bwa.MSL.low_coverage.20121211	FALSE	FALSE	4	N/A			WT,WT	WT	WT	WT,WT	TRUE		Negative		TRUE
1000Genomes	HG04063.mapped.ILLUMINA.bwa.ITU.low_coverage.20121211	FALSE	FALSE	4	N/A			WT,WT	WT	WT	WT,WT	TRUE		Negative		TRUE
1000Genomes	HG04033.mapped.ILLUMINA.bwa.STU.low_coverage.20121211	FALSE	FALSE	4	N/A			WT,WT	WT	WT	WT,WT	TRUE		Negative		TRUE
1000Genomes	HG04020.mapped.ILLUMINA.bwa.ITU.low_coverage.20121211	FALSE	FALSE	4	N/A			WT,WT	WT	WT	WT,WT	TRUE		Negative		TRUE
1000Genomes	HG00143.mapped.ILLUMINA.bwa.GBR.low_coverage.20121211	FALSE	FALSE	4	N/A			WT,WT	WT	WT	WT,WT	TRUE		Negative		TRUE
1000Genomes	HG03198.mapped.ILLUMINA.bwa.ESN.low_coverage.20121211	FALSE	FALSE	4	N/A			WT,WT	WT	WT	WT,WT	TRUE		Negative		TRUE
1000Genomes	HG03905.mapped.ILLUMINA.bwa.BEB.low_coverage.20121211	FALSE	FALSE	4	N/A			WT,WT	WT	WT	WT,WT	TRUE		Negative		TRUE
1000Genomes	HG03369.mapped.ILLUMINA.bwa.ESN.low_coverage.20121211	FALSE	FALSE	4	N/A			WT,WT	WT	WT	WT,WT	TRUE		Negative		TRUE
1000Genomes	HG03812.mapped.ILLUMINA.bwa.BEB.low_coverage.20121211	FALSE	FALSE	4	N/A			WT,WT	WT	WT	WT,WT	TRUE		Negative		TRUE
1000Genomes	HG00244.mapped.ILLUMINA.bwa.GBR.low_coverage.20121211	FALSE	FALSE	4	N/A			WT,WT	WT	WT	WT,WT	TRUE		Negative		TRUE
1000Genomes	HG03565.mapped.ILLUMINA.bwa.MSL.low_coverage.20121211	FALSE	FALSE	4	N/A			WT,WT	WT	WT	WT,WT	TRUE		Negative		TRUE
1000Genomes	HG03446.mapped.ILLUMINA.bwa.MSL.low_coverage.20121211							WT,WT	WT	WT	WT,WT	TRUE		Negative		TRUE
1000Genomes	HG03902.mapped.ILLUMINA.bwa.BEB.low_coverage.20121211	FALSE	FALSE	4	N/A			WT,WT	WT	WT	WT,WT	TRUE		Negative		TRUE
1000Genomes	HG03088.mapped.ILLUMINA.bwa.MSL.low_coverage.20121211	TRUE	FALSE	4	N/A	D448H/D448H		D448H,D448H	WT	WT	WT,WT	FALSE		Negative
1000Genomes	HG03973.mapped.ILLUMINA.bwa.ITU.low_coverage.20121211							WT,WT	WT	WT	WT,WT	TRUE		Negative		TRUE
1000Genomes	HG03976.mapped.ILLUMINA.bwa.ITU.low_coverage.20121211							WT,WT	WT	WT	WT,WT	TRUE		Negative		TRUE
1000Genomes	HG01088.mapped.ILLUMINA.bwa.PUR.low_coverage.20121211							WT,WT	WT	WT	WT,WT	TRUE		Negative		TRUE
1000Genomes	NA12489.mapped.ILLUMINA.bwa.CEU.low_coverage.20121211	FALSE	FALSE	4	N/A			WT,WT	WT	WT	WT,WT	TRUE		Negative		TRUE
1000Genomes	HG03055.mapped.ILLUMINA.bwa.MSL.low_coverage.20121211	FALSE	FALSE	4	N/A			WT,WT	WT	WT	WT,WT	TRUE		Negative		TRUE
1000Genomes	HG00126.mapped.ILLUMINA.bwa.GBR.low_coverage.20121211	FALSE	FALSE	4	N/A			WT,WT	WT	WT	WT,WT	TRUE		Negative		TRUE
1000Genomes	HG03824.mapped.ILLUMINA.bwa.BEB.low_coverage.20121211	FALSE	FALSE	4	N/A			WT,WT	WT	WT	WT,WT	TRUE		Negative		TRUE
1000Genomes	HG03782.mapped.ILLUMINA.bwa.ITU.low_coverage.20121211							WT,WT	WT	WT	WT,WT	TRUE		Negative		TRUE
1000Genomes	HG03925.mapped.ILLUMINA.bwa.BEB.low_coverage.20121211	FALSE	FALSE	4	N/A			WT,WT	WT	WT	WT,WT	TRUE		Negative		TRUE
1000Genomes	HG04025.mapped.ILLUMINA.bwa.ITU.low_coverage.20121211							WT,WT	WT	WT	WT,WT	TRUE		Negative		TRUE
1000Genomes	HG02589.mapped.ILLUMINA.bwa.GWD.low_coverage.20121211	FALSE	FALSE	4	N/A			WT,WT	WT	WT	WT,WT	TRUE		Negative		TRUE
1000Genomes	HG03863.mapped.ILLUMINA.bwa.ITU.low_coverage.20121211							WT,WT	WT	WT	WT,WT	TRUE		Negative		TRUE
1000Genomes	HG02836.mapped.ILLUMINA.bwa.GWD.low_coverage.20121211	FALSE	FALSE	4	N/A			WT,WT	WT	WT	WT,WT	TRUE		Negative		TRUE
1000Genomes	HG02275.mapped.ILLUMINA.bwa.PEL.low_coverage.20121211	FALSE	FALSE	4	N/A			WT,WT	WT	WT	WT,WT	TRUE		Negative		TRUE
1000Genomes	HG02645.mapped.ILLUMINA.bwa.GWD.low_coverage.20121211	FALSE	FALSE	4	N/A			WT,WT	WT	WT	WT,WT	TRUE		Negative		TRUE
1000Genomes	HG00149.mapped.ILLUMINA.bwa.GBR.low_coverage.20121211	FALSE	FALSE	4	N/A			WT,WT	WT	WT	WT,WT	TRUE		Negative		TRUE
1000Genomes	HG04018.mapped.ILLUMINA.bwa.ITU.low_coverage.20121211							WT,WT	WT	WT	WT,WT	TRUE		Negative		TRUE
1000Genomes	HG02610.mapped.ILLUMINA.bwa.GWD.low_coverage.20121211	FALSE	FALSE	4	N/A			WT,WT	WT	WT	WT,WT	TRUE		Negative		TRUE
1000Genomes	HG02946.mapped.ILLUMINA.bwa.ESN.low_coverage.20121211	FALSE	FALSE	4	N/A			WT,WT	WT	WT	WT,WT	TRUE		Negative		TRUE
1000Genomes	HG02634.mapped.ILLUMINA.bwa.GWD.low_coverage.20121211	FALSE	FALSE	4	N/A			WT,WT	WT	WT	WT,WT	TRUE		Negative		TRUE
1000Genomes	HG03589.mapped.ILLUMINA.bwa.BEB.low_coverage.20121211	FALSE	FALSE	4	N/A			WT,WT	WT	WT	WT,WT	TRUE		Negative		TRUE
1000Genomes	HG03130.mapped.ILLUMINA.bwa.ESN.low_coverage.20121211	FALSE	FALSE	4	N/A			WT,WT	WT	WT	WT,WT	TRUE		Negative		TRUE
1000Genomes	HG03897.mapped.ILLUMINA.bwa.STU.low_coverage.20121211	FALSE	FALSE	4	N/A			WT,WT	WT	WT	WT,WT	TRUE		Negative		TRUE
1000Genomes	HG00632.mapped.ILLUMINA.bwa.CHS.low_coverage.20121211	FALSE	FALSE	4	N/A			WT,WT	WT	WT	WT,WT	TRUE		Negative		TRUE
1000Genomes	HG03790.mapped.ILLUMINA.bwa.ITU.low_coverage.20121211							WT,WT	WT	WT	WT,WT	TRUE		Negative		TRUE
1000Genomes	HG03571.mapped.ILLUMINA.bwa.MSL.low_coverage.20121211	FALSE	FALSE	4	N/A			WT,WT	WT	WT	WT,WT	TRUE		Negative		TRUE
1000Genomes	HG03760.mapped.ILLUMINA.bwa.STU.low_coverage.20121211							WT,WT	WT	WT	WT,WT	TRUE		Negative		TRUE
1000Genomes	NA18591.mapped.ILLUMINA.bwa.CHB.low_coverage.20130415	FALSE	FALSE	4	N/A			WT,WT	WT	WT	WT,WT	TRUE		Negative		TRUE
1000Genomes	NA19129.mapped.ILLUMINA.bwa.YRI.low_coverage.20130415	FALSE	FALSE	6	N/A			WT,WT	WT	WT	WT,WT	TRUE		Negative		TRUE
1000Genomes	HG01396.mapped.ILLUMINA.bwa.PUR.low_coverage.20130415							WT,WT	WT	WT	WT,WT	TRUE		Negative		TRUE
1000Genomes	HG02681.mapped.ILLUMINA.bwa.PJL.low_coverage.20130415							WT,WT	WT	WT	WT,WT	TRUE		Negative		TRUE
1000Genomes	NA19740.mapped.ILLUMINA.bwa.MXL.low_coverage.20130415	FALSE	FALSE	4	N/A			WT,WT	WT	WT	WT,WT	TRUE		Negative		TRUE
1000Genomes	NA07000.mapped.ILLUMINA.bwa.CEU.low_coverage.20130415	FALSE	FALSE	4	N/A			WT,WT	WT	WT	WT,WT	TRUE		Negative		TRUE
1000Genomes	HG03802.mapped.ILLUMINA.bwa.BEB.low_coverage.20130415	FALSE	FALSE	4	N/A			WT,WT	WT	WT	WT,WT	TRUE		Negative		TRUE
1000Genomes	HG03022.mapped.ILLUMINA.bwa.PJL.low_coverage.20130415	TRUE	FALSE	4	N/A	L483P/L483P		L483P,L483P	WT	WT	WT,WT	FALSE		Negative
1000Genomes	NA18621.mapped.ILLUMINA.bwa.CHB.low_coverage.20130415	FALSE	FALSE	4	N/A			WT,WT	WT	WT	WT,WT	TRUE		Negative		TRUE
1000Genomes	NA18939.mapped.ILLUMINA.bwa.JPT.low_coverage.20130415	FALSE	FALSE	4	N/A			WT,WT	WT	WT	WT,WT	TRUE		Negative		TRUE
1000Genomes	NA20819.mapped.ILLUMINA.bwa.TSI.low_coverage.20130415	FALSE	FALSE	4	N/A			WT,WT	WT	WT	WT,WT	TRUE		Negative		TRUE
1000Genomes	HG04171.mapped.ILLUMINA.bwa.BEB.low_coverage.20130415	FALSE	FALSE	4	N/A			WT,WT	WT	WT	WT,WT	TRUE		Negative		TRUE
1000Genomes	HG01403.mapped.ILLUMINA.bwa.PUR.low_coverage.20130415							WT,WT	WT	WT	WT,WT	TRUE		Negative		TRUE
1000Genomes	HG03702.mapped.ILLUMINA.bwa.PJL.low_coverage.20130415							WT,WT	WT	WT	WT,WT	TRUE		Negative		TRUE
1000Genomes	NA18648.mapped.ILLUMINA.bwa.CHB.low_coverage.20130415	FALSE	FALSE	4	N/A			WT,WT	WT	WT	WT,WT	TRUE		Negative		TRUE
1000Genomes	NA18531.mapped.ILLUMINA.bwa.CHB.low_coverage.20130415	FALSE	FALSE	4	N/A			WT,WT	WT	WT	WT,WT	TRUE		Negative		TRUE
1000Genomes	NA20516.mapped.ILLUMINA.bwa.TSI.low_coverage.20130415	FALSE	FALSE	4	N/A			WT,WT	WT	WT	WT,WT	TRUE		Negative		TRUE
1000Genomes	NA18638.mapped.ILLUMINA.bwa.CHB.low_coverage.20130415	FALSE	FALSE	4	N/A			WT,WT	WT	WT	WT,WT	TRUE		Negative		TRUE
1000Genomes	NA18957.mapped.ILLUMINA.bwa.JPT.low_coverage.20130415	FALSE	FALSE	4	N/A			WT,WT	WT	WT	WT,WT	TRUE		Negative		TRUE
1000Genomes	NA18993.mapped.ILLUMINA.bwa.JPT.low_coverage.20130415	FALSE	FALSE	4	N/A			WT,WT	WT	WT	WT,WT	TRUE		Negative		TRUE
1000Genomes	HG00121.mapped.ILLUMINA.bwa.GBR.low_coverage.20130415							WT,WT	WT	WT	WT,WT	TRUE		Negative		TRUE
1000Genomes	NA18643.mapped.ILLUMINA.bwa.CHB.low_coverage.20130415	FALSE	FALSE	4	N/A			WT,WT	WT	WT	WT,WT	TRUE		Negative		TRUE
1000Genomes	NA21128.mapped.ILLUMINA.bwa.GIH.low_coverage.20130415							WT,WT	WT	WT	WT,WT	TRUE		Negative		TRUE
1000Genomes	HG03708.mapped.ILLUMINA.bwa.PJL.low_coverage.20130415	FALSE	FALSE	4	N/A			WT,WT	WT	WT	WT,WT	TRUE		Negative		TRUE
1000Genomes	NA18641.mapped.ILLUMINA.bwa.CHB.low_coverage.20130415	FALSE	FALSE	4	N/A			WT,WT	WT	WT	WT,WT	TRUE		Negative		TRUE
1000Genomes	HG01989.mapped.ILLUMINA.bwa.ACB.low_coverage.20130415	FALSE	FALSE	4	N/A			WT,WT	WT	WT	WT,WT	TRUE		Negative		TRUE
1000Genomes	HG02646.mapped.ILLUMINA.bwa.GWD.low_coverage.20130415	FALSE	FALSE	4	N/A			WT,WT	WT	WT	WT,WT	TRUE		Negative		TRUE
1000Genomes	NA21119.mapped.ILLUMINA.bwa.GIH.low_coverage.20130415	FALSE	FALSE	4	N/A			WT,WT	WT	WT	WT,WT	TRUE		Negative		TRUE
1000Genomes	NA18622.mapped.ILLUMINA.bwa.CHB.low_coverage.20130415	FALSE	FALSE	4	N/A			WT,WT	WT	WT	WT,WT	TRUE		Negative		TRUE
1000Genomes	HG02628.mapped.ILLUMINA.bwa.GWD.low_coverage.20130415	FALSE	FALSE	7	N/A			WT,WT	WT	WT	WT,WT	TRUE		Negative		TRUE
1000Genomes	NA18545.mapped.ILLUMINA.bwa.CHB.low_coverage.20130415							WT,WT	WT	WT	WT,WT	TRUE		Negative		TRUE
1000Genomes	NA21110.mapped.ILLUMINA.bwa.GIH.low_coverage.20130415	FALSE	FALSE	4	N/A			WT,WT	WT	WT	WT,WT	TRUE		Negative		TRUE
1000Genomes	HG00978.mapped.ILLUMINA.bwa.CDX.low_coverage.20130415	FALSE	FALSE	4	N/A			WT,WT	WT	WT	WT,WT	TRUE		Negative		TRUE
1000Genomes	NA20318.mapped.ILLUMINA.bwa.ASW.low_coverage.20130415	FALSE	FALSE	4	N/A			WT,WT	WT	WT	WT,WT	TRUE		Negative		TRUE
1000Genomes	HG03995.mapped.ILLUMINA.bwa.STU.low_coverage.20130415							WT,WT	WT	WT	WT,WT	TRUE		Negative		TRUE
1000Genomes	NA18757.mapped.ILLUMINA.bwa.CHB.low_coverage.20130415	FALSE	FALSE	4	N/A			WT,WT	WT	WT	WT,WT	TRUE		Negative		TRUE
1000Genomes	NA21118.mapped.ILLUMINA.bwa.GIH.low_coverage.20130415	FALSE	FALSE	4	N/A			WT,WT	WT	WT	WT,WT	TRUE		Negative		TRUE
1000Genomes	HG03603.mapped.ILLUMINA.bwa.BEB.low_coverage.20130415	FALSE	FALSE	4	N/A			WT,WT	WT	WT	WT,WT	TRUE		Negative		TRUE
1000Genomes	HG01617.mapped.ILLUMINA.bwa.IBS.low_coverage.20130415	FALSE	FALSE	4	N/A			WT,WT	WT	WT	WT,WT	TRUE		Negative		TRUE
1000Genomes	HG00458.mapped.ILLUMINA.bwa.CHS.low_coverage.20130415	FALSE	FALSE	4	N/A			WT,WT	WT	WT	WT,WT	TRUE		Negative		TRUE
1000Genomes	NA18647.mapped.ILLUMINA.bwa.CHB.low_coverage.20130415	FALSE	FALSE	4	N/A			WT,WT	WT	WT	WT,WT	TRUE		Negative		TRUE
1000Genomes	HG01269.mapped.ILLUMINA.bwa.CLM.low_coverage.20130415							WT,WT	WT	WT	WT,WT	TRUE		Negative		TRUE
1000Genomes	NA19147.mapped.ILLUMINA.bwa.YRI.low_coverage.20130415	TRUE	FALSE	4	N/A	A495P/A495P		A495P,A495P	WT	WT	WT,WT	FALSE		Negative
1000Genomes	NA18967.mapped.ILLUMINA.bwa.JPT.low_coverage.20130415	FALSE	FALSE	4	N/A			WT,WT	WT	WT	WT,WT	TRUE		Negative		TRUE
1000Genomes	HG01624.mapped.ILLUMINA.bwa.IBS.low_coverage.20130415							WT,WT	WT	WT	WT,WT	TRUE		Negative		TRUE
1000Genomes	NA18532.mapped.ILLUMINA.bwa.CHB.low_coverage.20130415	FALSE	FALSE	4	N/A			WT,WT	WT	WT	WT,WT	TRUE		Negative		TRUE
1000Genomes	HG02580.mapped.ILLUMINA.bwa.ACB.low_coverage.20130415							WT,WT	WT	WT	WT,WT	TRUE		Negative		TRUE
1000Genomes	HG02219.mapped.ILLUMINA.bwa.IBS.low_coverage.20130415	FALSE	FALSE	4	N/A			WT,WT	WT	WT	WT,WT	TRUE		Negative		TRUE
1000Genomes	NA18946.mapped.ILLUMINA.bwa.JPT.low_coverage.20130415	FALSE	FALSE	4	N/A			WT,WT	WT	WT	WT,WT	TRUE		Negative		TRUE
1000Genomes	NA21135.mapped.ILLUMINA.bwa.GIH.low_coverage.20130415	FALSE	FALSE	4	N/A			WT,WT	WT	WT	WT,WT	TRUE		Negative		TRUE
1000Genomes	HG01894.mapped.ILLUMINA.bwa.ACB.low_coverage.20130415	FALSE	FALSE	4	N/A			WT,WT	WT	WT	WT,WT	TRUE		Negative		TRUE
1000Genomes	HG00309.mapped.ILLUMINA.bwa.FIN.low_coverage.20130415	FALSE	FALSE	4	N/A			WT,WT	WT	WT	WT,WT	TRUE		Negative		TRUE
1000Genomes	NA19207.mapped.ILLUMINA.bwa.YRI.low_coverage.20130415	FALSE	FALSE	4	N/A			WT,WT	WT	WT	WT,WT	TRUE		Negative		TRUE
1000Genomes	HG03077.mapped.ILLUMINA.bwa.MSL.low_coverage.20130415	FALSE	FALSE	4	N/A			WT,WT	WT	WT	WT,WT	TRUE		Negative		TRUE
1000Genomes	HG01625.mapped.ILLUMINA.bwa.IBS.low_coverage.20130415	FALSE	FALSE	4	N/A			WT,WT	WT	WT	WT,WT	TRUE		Negative		TRUE
1000Genomes	NA20900.mapped.ILLUMINA.bwa.GIH.low_coverage.20130415	FALSE	FALSE	4	N/A			WT,WT	WT	WT	WT,WT	TRUE		Negative		TRUE
1000Genomes	NA18582.mapped.ILLUMINA.bwa.CHB.low_coverage.20130415	FALSE	FALSE	4	N/A			WT,WT	WT	WT	WT,WT	TRUE		Negative		TRUE
1000Genomes	HG00717.mapped.ILLUMINA.bwa.CHS.low_coverage.20130415	FALSE	FALSE	4	N/A			WT,WT	WT	WT	WT,WT	TRUE		Negative		TRUE
1000Genomes	HG00345.mapped.ILLUMINA.bwa.FIN.low_coverage.20130415	FALSE	FALSE	4	N/A			WT,WT	WT	WT	WT,WT	TRUE		Negative		TRUE
1000Genomes	HG03631.mapped.ILLUMINA.bwa.PJL.low_coverage.20130415	FALSE	FALSE	4	N/A			WT,WT	WT	WT	WT,WT	TRUE		Negative		TRUE
1000Genomes	NA20767.mapped.ILLUMINA.bwa.TSI.low_coverage.20130415							WT,WT	WT	WT	WT,WT	TRUE		Negative		TRUE
1000Genomes	HG01628.mapped.ILLUMINA.bwa.IBS.low_coverage.20130415							WT,WT	WT	WT	WT,WT	TRUE		Negative		TRUE
1000Genomes	HG00479.mapped.ILLUMINA.bwa.CHS.low_coverage.20130415							WT,WT	WT	WT	WT,WT	TRUE		Negative		TRUE
1000Genomes	HG02179.mapped.ILLUMINA.bwa.CDX.low_coverage.20130415	FALSE	FALSE	4	N/A			WT,WT	WT	WT	WT,WT	TRUE		Negative		TRUE
1000Genomes	NA19108.mapped.ILLUMINA.bwa.YRI.low_coverage.20130415	FALSE	FALSE	4	N/A			WT,WT	WT	WT	WT,WT	TRUE		Negative		TRUE
1000Genomes	HG01200.mapped.ILLUMINA.bwa.PUR.low_coverage.20130415							WT,WT	WT	WT	WT,WT	TRUE		Negative		TRUE
1000Genomes	HG04219.mapped.ILLUMINA.bwa.ITU.low_coverage.20130415							WT,WT	WT	WT	WT,WT	TRUE		Negative		TRUE
1000Genomes	NA19437.mapped.ILLUMINA.bwa.LWK.low_coverage.20130415	FALSE	FALSE	4	N/A			WT,WT	WT	WT	WT,WT	TRUE		Negative		TRUE
1000Genomes	NA19001.mapped.ILLUMINA.bwa.JPT.low_coverage.20130415	FALSE	FALSE	4	N/A			WT,WT	WT	WT	WT,WT	TRUE		Negative		TRUE
1000Genomes	HG02318.mapped.ILLUMINA.bwa.ACB.low_coverage.20130415	FALSE	FALSE	4	N/A			WT,WT	WT	WT	WT,WT	TRUE		Negative		TRUE
1000Genomes	HG02104.mapped.ILLUMINA.bwa.PEL.low_coverage.20130415	FALSE	FALSE	4	N/A			WT,WT	WT	WT	WT,WT	TRUE		Negative		TRUE
1000Genomes	HG02981.mapped.ILLUMINA.bwa.ESN.low_coverage.20130415	FALSE	FALSE	4	N/A			WT,WT	WT	WT	WT,WT	TRUE		Negative		TRUE
1000Genomes	HG03228.mapped.ILLUMINA.bwa.PJL.low_coverage.20130415							WT,WT	WT	WT	WT,WT	TRUE		Negative		TRUE
1000Genomes	NA18979.mapped.ILLUMINA.bwa.JPT.low_coverage.20130415	FALSE	FALSE	4	N/A			WT,WT	WT	WT	WT,WT	TRUE		Negative		TRUE
1000Genomes	NA18646.mapped.ILLUMINA.bwa.CHB.low_coverage.20130415	FALSE	FALSE	4	N/A			WT,WT	WT	WT	WT,WT	TRUE		Negative		TRUE
1000Genomes	HG02536.mapped.ILLUMINA.bwa.ACB.low_coverage.20130415							WT,WT	WT	WT	WT,WT	TRUE		Negative		TRUE
1000Genomes	HG02571.mapped.ILLUMINA.bwa.GWD.low_coverage.20130415	FALSE	FALSE	4	N/A			WT,WT	WT	WT	WT,WT	TRUE		Negative		TRUE
1000Genomes	NA20805.mapped.ILLUMINA.bwa.TSI.low_coverage.20130415	FALSE	FALSE	4	N/A			WT,WT	WT	WT	WT,WT	TRUE		Negative		TRUE
1000Genomes	NA19149.mapped.ILLUMINA.bwa.YRI.low_coverage.20130415	FALSE	FALSE	4	N/A		c.680A>G(p.Asn227Ser)	c.680A>G(p.Asn227Ser),WT	WT	WT	WT,WT	FALSE		Negative
1000Genomes	NA20752.mapped.ILLUMINA.bwa.TSI.low_coverage.20130415	FALSE	FALSE	4	N/A			WT,WT	WT	WT	WT,WT	TRUE		Negative		TRUE
1000Genomes	NA21109.mapped.ILLUMINA.bwa.GIH.low_coverage.20130415	FALSE	FALSE	4	N/A			WT,WT	WT	WT	WT,WT	TRUE		Negative		TRUE
1000Genomes	NA18612.mapped.ILLUMINA.bwa.CHB.low_coverage.20130415	FALSE	FALSE	4	N/A			WT,WT	WT	WT	WT,WT	TRUE		Negative		TRUE
1000Genomes	HG03668.mapped.ILLUMINA.bwa.PJL.low_coverage.20130415							WT,WT	WT	WT	WT,WT	TRUE		Negative		TRUE
1000Genomes	HG02107.mapped.ILLUMINA.bwa.ACB.low_coverage.20130415	FALSE	FALSE	4	N/A			WT,WT	WT	WT	WT,WT	TRUE		Negative		TRUE
1000Genomes	HG02084.mapped.ILLUMINA.bwa.KHV.low_coverage.20130415	FALSE	FALSE	4	N/A			WT,WT	WT	WT	WT,WT	TRUE		Negative		TRUE
1000Genomes	NA12874.mapped.ILLUMINA.bwa.CEU.low_coverage.20130415	FALSE	FALSE	4	N/A			WT,WT	WT	WT	WT,WT	TRUE		Negative		TRUE
1000Genomes	HG01348.mapped.ILLUMINA.bwa.CLM.low_coverage.20130415	FALSE	FALSE	4	N/A			WT,WT	WT	WT	WT,WT	TRUE		Negative		TRUE
1000Genomes	NA20804.mapped.ILLUMINA.bwa.TSI.low_coverage.20130415	FALSE	FALSE	4	N/A			WT,WT	WT	WT	WT,WT	TRUE		Negative		TRUE
1000Genomes	HG00290.mapped.ILLUMINA.bwa.FIN.low_coverage.20130415	FALSE	FALSE	4	N/A			WT,WT	WT	WT	WT,WT	TRUE		Negative		TRUE
1000Genomes	HG03854.mapped.ILLUMINA.bwa.STU.low_coverage.20130415	FALSE	FALSE	4	N/A			WT,WT	WT	WT	WT,WT	TRUE		Negative		TRUE
1000Genomes	HG00556.mapped.ILLUMINA.bwa.CHS.low_coverage.20130415	FALSE	FALSE	4	N/A			WT,WT	WT	WT	WT,WT	TRUE		Negative		TRUE
1000Genomes	HG04075.mapped.ILLUMINA.bwa.STU.low_coverage.20130415							WT,WT	WT	WT	WT,WT	TRUE		Negative		TRUE
1000Genomes	HG02278.mapped.ILLUMINA.bwa.PEL.low_coverage.20130415	FALSE	FALSE	4	N/A			WT,WT	WT	WT	WT,WT	TRUE		Negative		TRUE
1000Genomes	HG03265.mapped.ILLUMINA.bwa.ESN.low_coverage.20130415	FALSE	FALSE	4	N/A			WT,WT	WT	WT	WT,WT	TRUE		Negative		TRUE
1000Genomes	HG04047.mapped.ILLUMINA.bwa.STU.low_coverage.20130415	FALSE	FALSE	4	N/A			WT,WT	WT	WT	WT,WT	TRUE		Negative		TRUE
1000Genomes	HG03990.mapped.ILLUMINA.bwa.STU.low_coverage.20130415	FALSE	FALSE	4	N/A			WT,WT	WT	WT	WT,WT	TRUE		Negative		TRUE
1000Genomes	HG02983.mapped.ILLUMINA.bwa.GWD.low_coverage.20130415	FALSE	FALSE	4	N/A			WT,WT	WT	WT	WT,WT	TRUE		Negative		TRUE
1000Genomes	NA19006.mapped.ILLUMINA.bwa.JPT.low_coverage.20130415	FALSE	FALSE	4	N/A			WT,WT	WT	WT	WT,WT	TRUE		Negative		TRUE
1000Genomes	HG04185.mapped.ILLUMINA.bwa.BEB.low_coverage.20130415	FALSE	FALSE	5	N/A			WT,WT	WT	WT	WT,WT	TRUE		Negative		TRUE
1000Genomes	NA20821.mapped.ILLUMINA.bwa.TSI.low_coverage.20130415	FALSE	FALSE	4	N/A			WT,WT	WT	WT	WT,WT	TRUE		Negative		TRUE
1000Genomes	NA20535.mapped.ILLUMINA.bwa.TSI.low_coverage.20130415	FALSE	FALSE	4	N/A			WT,WT	WT	WT	WT,WT	TRUE		Negative		TRUE
1000Genomes	HG04096.mapped.ILLUMINA.bwa.ITU.low_coverage.20130415							WT,WT	WT	WT	WT,WT	TRUE		Negative		TRUE
1000Genomes	HG04039.mapped.ILLUMINA.bwa.STU.low_coverage.20130415	FALSE	FALSE	4	N/A			WT,WT	WT	WT	WT,WT	TRUE		Negative		TRUE
1000Genomes	HG02573.mapped.ILLUMINA.bwa.GWD.low_coverage.20130415	FALSE	FALSE	4	N/A			WT,WT	WT	WT	WT,WT	TRUE		Negative		TRUE
1000Genomes	NA19037.mapped.ILLUMINA.bwa.LWK.low_coverage.20130415							WT,WT	WT	WT	WT,WT	TRUE		Negative		TRUE
1000Genomes	NA20524.mapped.ILLUMINA.bwa.TSI.low_coverage.20130415	FALSE	FALSE	4	N/A			WT,WT	WT	WT	WT,WT	TRUE		Negative		TRUE
1000Genomes	HG04194.mapped.ILLUMINA.bwa.BEB.low_coverage.20130415	FALSE	FALSE	4	N/A			WT,WT	WT	WT	WT,WT	TRUE		Negative		TRUE
1000Genomes	HG04061.mapped.ILLUMINA.bwa.ITU.low_coverage.20130415							WT,WT	WT	WT	WT,WT	TRUE		Negative		TRUE
1000Genomes	NA18645.mapped.ILLUMINA.bwa.CHB.low_coverage.20130415	FALSE	FALSE	4	N/A			WT,WT	WT	WT	WT,WT	TRUE		Negative		TRUE
1000Genomes	HG03951.mapped.ILLUMINA.bwa.STU.low_coverage.20130415	FALSE	FALSE	4	N/A			WT,WT	WT	WT	WT,WT	TRUE		Negative		TRUE
1000Genomes	HG02793.mapped.ILLUMINA.bwa.PJL.low_coverage.20130415							WT,WT	WT	WT	WT,WT	TRUE		Negative		TRUE
1000Genomes	NA21108.mapped.ILLUMINA.bwa.GIH.low_coverage.20130415							WT,WT	WT	WT	WT,WT	TRUE		Negative		TRUE
1000Genomes	HG03019.mapped.ILLUMINA.bwa.PJL.low_coverage.20130415	FALSE	FALSE	4	N/A			WT,WT	WT	WT	WT,WT	TRUE		Negative		TRUE
1000Genomes	NA18573.mapped.ILLUMINA.bwa.CHB.low_coverage.20130415	FALSE	FALSE	4	N/A			WT,WT	WT	WT	WT,WT	TRUE		Negative		TRUE
1000Genomes	HG03139.mapped.ILLUMINA.bwa.ESN.low_coverage.20130415	FALSE	FALSE	4	N/A			WT,WT	WT	WT	WT,WT	TRUE		Negative		TRUE
1000Genomes	HG02768.mapped.ILLUMINA.bwa.GWD.low_coverage.20130415	FALSE	FALSE	4	N/A			WT,WT	WT	WT	WT,WT	TRUE		Negative		TRUE
1000Genomes	NA19096.mapped.ILLUMINA.bwa.YRI.low_coverage.20130415	FALSE	FALSE	4	N/A			WT,WT	WT	WT	WT,WT	TRUE		Negative		TRUE
1000Genomes	HG04183.mapped.ILLUMINA.bwa.BEB.low_coverage.20130415	FALSE	FALSE	4	N/A			WT,WT	WT	WT	WT,WT	TRUE		Negative		TRUE
1000Genomes	NA18579.mapped.ILLUMINA.bwa.CHB.low_coverage.20130415	FALSE	FALSE	4	N/A			WT,WT	WT	WT	WT,WT	TRUE		Negative		TRUE
1000Genomes	HG00341.mapped.ILLUMINA.bwa.FIN.low_coverage.20130415	FALSE	FALSE	4	N/A		c.1093G>A(p.Glu365Lys)	c.1093G>A(p.Glu365Lys),WT	WT	WT	WT,WT	FALSE		Negative
1000Genomes	HG02597.mapped.ILLUMINA.bwa.PJL.low_coverage.20130415	FALSE	FALSE	4	N/A			WT,WT	WT	WT	WT,WT	TRUE		Negative		TRUE
1000Genomes	NA21127.mapped.ILLUMINA.bwa.GIH.low_coverage.20130415	FALSE	FALSE	4	N/A			WT,WT	WT	WT	WT,WT	TRUE		Negative		TRUE
1000Genomes	HG03015.mapped.ILLUMINA.bwa.PJL.low_coverage.20130415							WT,WT	WT	WT	WT,WT	TRUE		Negative		TRUE
1000Genomes	NA18637.mapped.ILLUMINA.bwa.CHB.low_coverage.20130415	FALSE	FALSE	4	N/A			WT,WT	WT	WT	WT,WT	TRUE		Negative		TRUE
1000Genomes	HG03955.mapped.ILLUMINA.bwa.STU.low_coverage.20130415	FALSE	FALSE	4	N/A			WT,WT	WT	WT	WT,WT	TRUE		Negative		TRUE
1000Genomes	HG01028.mapped.ILLUMINA.bwa.CDX.low_coverage.20130415	FALSE	FALSE	4	N/A			WT,WT	WT	WT	WT,WT	TRUE		Negative		TRUE
1000Genomes	HG03762.mapped.ILLUMINA.bwa.PJL.low_coverage.20130415	FALSE	FALSE	4	N/A			WT,WT	WT	WT	WT,WT	TRUE		Negative		TRUE
1000Genomes	NA21143.mapped.ILLUMINA.bwa.GIH.low_coverage.20130415							WT,WT	WT	WT	WT,WT	TRUE		Negative		TRUE
1000Genomes	HG00346.mapped.ILLUMINA.bwa.FIN.low_coverage.20130415	FALSE	FALSE	4	N/A			WT,WT	WT	WT	WT,WT	TRUE		Negative		TRUE
1000Genomes	HG03660.mapped.ILLUMINA.bwa.PJL.low_coverage.20130415	FALSE	FALSE	4	N/A			WT,WT	WT	WT	WT,WT	TRUE		Negative		TRUE
1000Genomes	HG02759.mapped.ILLUMINA.bwa.GWD.low_coverage.20130415	FALSE	FALSE	4	N/A			WT,WT	WT	WT	WT,WT	TRUE		Negative		TRUE
1000Genomes	HG03838.mapped.ILLUMINA.bwa.STU.low_coverage.20130415							WT,WT	WT	WT	WT,WT	TRUE		Negative		TRUE
1000Genomes	NA12748.mapped.ILLUMINA.bwa.CEU.low_coverage.20130415	FALSE	FALSE	4	N/A			WT,WT	WT	WT	WT,WT	TRUE		Negative		TRUE
1000Genomes	NA20815.mapped.ILLUMINA.bwa.TSI.low_coverage.20130415	FALSE	FALSE	4	N/A			WT,WT	WT	WT	WT,WT	TRUE		Negative		TRUE
1000Genomes	NA20531.mapped.ILLUMINA.bwa.TSI.low_coverage.20130415	FALSE	FALSE	4	N/A			WT,WT	WT	WT	WT,WT	TRUE		Negative		TRUE
1000Genomes	NA12843.mapped.ILLUMINA.bwa.CEU.low_coverage.20130415	FALSE	FALSE	4	N/A			WT,WT	WT	WT	WT,WT	TRUE		Negative		TRUE
1000Genomes	NA12347.mapped.ILLUMINA.bwa.CEU.low_coverage.20130415	FALSE	FALSE	4	N/A			WT,WT	WT	WT	WT,WT	TRUE		Negative		TRUE
1000Genomes	HG01700.mapped.ILLUMINA.bwa.IBS.low_coverage.20130415	FALSE	FALSE	4	N/A			WT,WT	WT	WT	WT,WT	TRUE		Negative		TRUE
1000Genomes	NA19984.mapped.ILLUMINA.bwa.ASW.low_coverage.20130415	FALSE	FALSE	4	N/A			WT,WT	WT	WT	WT,WT	TRUE		Negative		TRUE
1000Genomes	HG03765.mapped.ILLUMINA.bwa.PJL.low_coverage.20130415	FALSE	FALSE	4	N/A			WT,WT	WT	WT	WT,WT	TRUE		Negative		TRUE
1000Genomes	HG00378.mapped.ILLUMINA.bwa.FIN.low_coverage.20130415	FALSE	FALSE	4	N/A			WT,WT	WT	WT	WT,WT	TRUE		Negative		TRUE
1000Genomes	NA18557.mapped.ILLUMINA.bwa.CHB.low_coverage.20130415	FALSE	FALSE	4	N/A			WT,WT	WT	WT	WT,WT	TRUE		Negative		TRUE
1000Genomes	NA20812.mapped.ILLUMINA.bwa.TSI.low_coverage.20130415	FALSE	FALSE	4	N/A			WT,WT	WT	WT	WT,WT	TRUE		Negative		TRUE
1000Genomes	HG03074.mapped.ILLUMINA.bwa.MSL.low_coverage.20130415	FALSE	FALSE	4	N/A			WT,WT	WT	WT	WT,WT	TRUE		Negative		TRUE
1000Genomes	HG02620.mapped.ILLUMINA.bwa.GWD.low_coverage.20130415	FALSE	FALSE	4	N/A			WT,WT	WT	WT	WT,WT	TRUE		Negative		TRUE
1000Genomes	HG02878.mapped.ILLUMINA.bwa.GWD.low_coverage.20130415	FALSE	FALSE	4	N/A			WT,WT	WT	WT	WT,WT	TRUE		Negative		TRUE
1000Genomes	HG03103.mapped.ILLUMINA.bwa.ESN.low_coverage.20130415	FALSE	FALSE	4	N/A			WT,WT	WT	WT	WT,WT	TRUE		Negative		TRUE
1000Genomes	NA18997.mapped.ILLUMINA.bwa.JPT.low_coverage.20130415	FALSE	FALSE	4	N/A		c.1504C>T(p.Arg502Cys),c.1504C>T(p.Arg502Cys)	c.1504C>T(p.Arg502Cys),c.1504C>T(p.Arg502Cys)	WT	WT	WT,WT	FALSE		Negative
1000Genomes	NA20274.mapped.ILLUMINA.bwa.ASW.low_coverage.20130415	FALSE	FALSE	4	N/A			WT,WT	WT	WT	WT,WT	TRUE		Negative		TRUE
1000Genomes	HG00407.mapped.ILLUMINA.bwa.CHS.low_coverage.20130415							WT,WT	WT	WT	WT,WT	TRUE		Negative		TRUE
1000Genomes	HG03967.mapped.ILLUMINA.bwa.ITU.low_coverage.20130415							WT,WT	WT	WT	WT,WT	TRUE		Negative		TRUE
1000Genomes	HG02141.mapped.ILLUMINA.bwa.KHV.low_coverage.20130415	FALSE	FALSE	4	N/A			WT,WT	WT	WT	WT,WT	TRUE		Negative		TRUE
1000Genomes	HG02792.mapped.ILLUMINA.bwa.PJL.low_coverage.20130415	FALSE	FALSE	4	N/A			WT,WT	WT	WT	WT,WT	TRUE		Negative		TRUE
1000Genomes	NA11894.mapped.ILLUMINA.bwa.CEU.low_coverage.20130415	FALSE	FALSE	4	N/A			WT,WT	WT	WT	WT,WT	TRUE		Negative		TRUE
1000Genomes	HG03499.mapped.ILLUMINA.bwa.ESN.low_coverage.20130415	FALSE	FALSE	4	N/A			WT,WT	WT	WT	WT,WT	TRUE		Negative		TRUE
1000Genomes	HG04206.mapped.ILLUMINA.bwa.ITU.low_coverage.20130415							WT,WT	WT	WT	WT,WT	TRUE		Negative		TRUE
1000Genomes	HG00743.mapped.ILLUMINA.bwa.PUR.low_coverage.20130415							WT,WT	WT	WT	WT,WT	TRUE		Negative		TRUE
1000Genomes	NA20795.mapped.ILLUMINA.bwa.TSI.low_coverage.20130415	FALSE	FALSE	4	N/A			WT,WT	WT	WT	WT,WT	TRUE		Negative		TRUE
1000Genomes	HG01474.mapped.ILLUMINA.bwa.CLM.low_coverage.20130415	FALSE	FALSE	4	N/A			WT,WT	WT	WT	WT,WT	TRUE		Negative		TRUE
1000Genomes	HG02497.mapped.ILLUMINA.bwa.ACB.low_coverage.20130415	FALSE	FALSE	4	N/A			WT,WT	WT	WT	WT,WT	TRUE		Negative		TRUE
1000Genomes	NA20764.mapped.ILLUMINA.bwa.TSI.low_coverage.20130415	FALSE	FALSE	4	N/A			WT,WT	WT	WT	WT,WT	TRUE		Negative		TRUE
1000Genomes	HG03238.mapped.ILLUMINA.bwa.PJL.low_coverage.20130415	FALSE	FALSE	3	FALSE			WT,WT	WT	WT	WT,WT	TRUE		Negative		TRUE
1000Genomes	HG01280.mapped.ILLUMINA.bwa.CLM.low_coverage.20130415	FALSE	FALSE	4	N/A			WT,WT	WT	WT	WT,WT	TRUE		Negative		TRUE
1000Genomes	HG00437.mapped.ILLUMINA.bwa.CHS.low_coverage.20130415	FALSE	FALSE	4	N/A			WT,WT	WT	WT	WT,WT	TRUE		Negative		TRUE
1000Genomes	HG02150.mapped.ILLUMINA.bwa.PEL.low_coverage.20130415							WT,WT	WT	WT	WT,WT	TRUE		Negative		TRUE
1000Genomes	HG02006.mapped.ILLUMINA.bwa.PEL.low_coverage.20130415	FALSE	FALSE	4	N/A			WT,WT	WT	WT	WT,WT	TRUE		Negative		TRUE
1000Genomes	NA12815.mapped.ILLUMINA.bwa.CEU.low_coverage.20130415	FALSE	FALSE	4	N/A			WT,WT	WT	WT	WT,WT	TRUE		Negative		TRUE
1000Genomes	NA19144.mapped.ILLUMINA.bwa.YRI.low_coverage.20130415	FALSE	FALSE	4	N/A			WT,WT	WT	WT	WT,WT	TRUE		Negative		TRUE
1000Genomes	NA20770.mapped.ILLUMINA.bwa.TSI.low_coverage.20130415	FALSE	FALSE	4	N/A			WT,WT	WT	WT	WT,WT	TRUE		Negative		TRUE
1000Genomes	NA18525.mapped.ILLUMINA.bwa.CHB.low_coverage.20130415	FALSE	FALSE	4	N/A			WT,WT	WT	WT	WT,WT	TRUE		Negative		TRUE
1000Genomes	NA20504.mapped.ILLUMINA.bwa.TSI.low_coverage.20130415	FALSE	FALSE	4	N/A			WT,WT	WT	WT	WT,WT	TRUE		Negative		TRUE
1000Genomes	HG00252.mapped.ILLUMINA.bwa.GBR.low_coverage.20130415	FALSE	FALSE	4	N/A			WT,WT	WT	WT	WT,WT	TRUE		Negative		TRUE
1000Genomes	HG03703.mapped.ILLUMINA.bwa.PJL.low_coverage.20130415	FALSE	FALSE	4	N/A			WT,WT	WT	WT	WT,WT	TRUE		Negative		TRUE
1000Genomes	NA20826.mapped.ILLUMINA.bwa.TSI.low_coverage.20130415	FALSE	FALSE	4	N/A			WT,WT	WT	WT	WT,WT	TRUE		Negative		TRUE
1000Genomes	HG00273.mapped.ILLUMINA.bwa.FIN.low_coverage.20130415	FALSE	FALSE	4	N/A			WT,WT	WT	WT	WT,WT	TRUE		Negative		TRUE
1000Genomes	NA19307.mapped.ILLUMINA.bwa.LWK.low_coverage.20130415	FALSE	FALSE	4	N/A			WT,WT	WT	WT	WT,WT	TRUE		Negative		TRUE
1000Genomes	HG01275.mapped.ILLUMINA.bwa.CLM.low_coverage.20130415							WT,WT	WT	WT	WT,WT	TRUE		Negative		TRUE
1000Genomes	HG00109.mapped.ILLUMINA.bwa.GBR.low_coverage.20130415	FALSE	FALSE	3	FALSE			WT,WT	WT	WT	WT,WT	TRUE		Negative		TRUE
1000Genomes	HG00451.mapped.ILLUMINA.bwa.CHS.low_coverage.20130415	FALSE	FALSE	4	N/A			WT,WT	WT	WT	WT,WT	TRUE		Negative		TRUE
1000Genomes	HG04131.mapped.ILLUMINA.bwa.BEB.low_coverage.20130415	FALSE	FALSE	4	N/A			WT,WT	WT	WT	WT,WT	TRUE		Negative		TRUE
1000Genomes	HG02694.mapped.ILLUMINA.bwa.PJL.low_coverage.20130415	FALSE	FALSE	4	N/A			WT,WT	WT	WT	WT,WT	TRUE		Negative		TRUE
1000Genomes	NA19475.mapped.ILLUMINA.bwa.LWK.low_coverage.20130415	FALSE	FALSE	4	N/A			WT,WT	WT	WT	WT,WT	TRUE		Negative		TRUE
1000Genomes	NA12829.mapped.ILLUMINA.bwa.CEU.low_coverage.20130415	FALSE	FALSE	4	N/A		c.1093G>A(p.Glu365Lys)	c.1093G>A(p.Glu365Lys),WT	WT	WT	WT,WT	FALSE		Negative
1000Genomes	NA19184.mapped.ILLUMINA.bwa.YRI.low_coverage.20130415	FALSE	FALSE	4	N/A			WT,WT	WT	WT	WT,WT	TRUE		Negative		TRUE
1000Genomes	HG03821.mapped.ILLUMINA.bwa.BEB.low_coverage.20130415	FALSE	FALSE	4	N/A			WT,WT	WT	WT	WT,WT	TRUE		Negative		TRUE
1000Genomes	HG01281.mapped.ILLUMINA.bwa.CLM.low_coverage.20130415							WT,WT	WT	WT	WT,WT	TRUE		Negative		TRUE
1000Genomes	HG01468.mapped.ILLUMINA.bwa.CLM.low_coverage.20130415	FALSE	FALSE	4	N/A			WT,WT	WT	WT	WT,WT	TRUE		Negative		TRUE
1000Genomes	NA18605.mapped.ILLUMINA.bwa.CHB.low_coverage.20130415	FALSE	FALSE	4	N/A			WT,WT	WT	WT	WT,WT	TRUE		Negative		TRUE
1000Genomes	NA21144.mapped.ILLUMINA.bwa.GIH.low_coverage.20130415	FALSE	FALSE	4	N/A			WT,WT	WT	WT	WT,WT	TRUE		Negative		TRUE
1000Genomes	HG01064.mapped.ILLUMINA.bwa.PUR.low_coverage.20130415	TRUE	FALSE	4	N/A	A495P,L483P/A495P,L483P		A495P,A495P,L483P,L483P	WT	WT	WT,WT	FALSE		Negative
1000Genomes	HG02088.mapped.ILLUMINA.bwa.KHV.low_coverage.20130415	FALSE	FALSE	4	N/A			WT,WT	WT	WT	WT,WT	TRUE		Negative		TRUE
1000Genomes	HG03378.mapped.ILLUMINA.bwa.MSL.low_coverage.20130415	FALSE	FALSE	4	N/A			WT,WT	WT	WT	WT,WT	TRUE		Negative		TRUE
1000Genomes	HG02138.mapped.ILLUMINA.bwa.KHV.low_coverage.20130415	FALSE	FALSE	4	N/A			WT,WT	WT	WT	WT,WT	TRUE		Negative		TRUE
1000Genomes	NA12775.mapped.ILLUMINA.bwa.CEU.low_coverage.20130415	FALSE	FALSE	4	N/A			WT,WT	WT	WT	WT,WT	TRUE		Negative		TRUE
1000Genomes	NA21117.mapped.ILLUMINA.bwa.GIH.low_coverage.20130415	FALSE	FALSE	4	N/A			WT,WT	WT	WT	WT,WT	TRUE		Negative		TRUE
1000Genomes	NA20517.mapped.ILLUMINA.bwa.TSI.low_coverage.20130415	FALSE	FALSE	4	N/A			WT,WT	WT	WT	WT,WT	TRUE		Negative		TRUE
1000Genomes	HG02032.mapped.ILLUMINA.bwa.KHV.low_coverage.20130415	FALSE	FALSE	4	N/A			WT,WT	WT	WT	WT,WT	TRUE		Negative		TRUE
1000Genomes	NA12890.mapped.ILLUMINA.bwa.CEU.low_coverage.20130415	FALSE	FALSE	4	N/A			WT,WT	WT	WT	WT,WT	TRUE		Negative		TRUE
1000Genomes	NA18998.mapped.ILLUMINA.bwa.JPT.low_coverage.20130415	FALSE	FALSE	4	N/A			WT,WT	WT	WT	WT,WT	TRUE		Negative		TRUE
1000Genomes	NA20508.mapped.ILLUMINA.bwa.TSI.low_coverage.20130415	FALSE	FALSE	4	N/A			WT,WT	WT	WT	WT,WT	TRUE		Negative		TRUE
1000Genomes	NA12156.mapped.ILLUMINA.bwa.CEU.low_coverage.20120522	FALSE	FALSE	4	N/A			WT,WT	WT	WT	WT,WT	TRUE		Negative		TRUE
1000Genomes	NA11994.mapped.ILLUMINA.bwa.CEU.low_coverage.20120522	FALSE	FALSE	4	N/A			WT,WT	WT	WT	WT,WT	TRUE		Negative		TRUE
1000Genomes	HG00137.mapped.ILLUMINA.bwa.GBR.low_coverage.20120522	FALSE	FALSE	4	N/A			WT,WT	WT	WT	WT,WT	TRUE		Negative		TRUE
1000Genomes	NA19066.mapped.ILLUMINA.bwa.JPT.low_coverage.20120522	FALSE	FALSE	4	N/A			WT,WT	WT	WT	WT,WT	TRUE		Negative		TRUE
1000Genomes	NA18537.mapped.ILLUMINA.bwa.CHB.low_coverage.20120522							WT,WT	WT	WT	WT,WT	TRUE		Negative		TRUE
1000Genomes	HG00232.mapped.ILLUMINA.bwa.GBR.low_coverage.20120522	FALSE	FALSE	4	N/A			WT,WT	WT	WT	WT,WT	TRUE		Negative		TRUE
1000Genomes	HG00319.mapped.ILLUMINA.bwa.FIN.low_coverage.20120522	FALSE	FALSE	4	N/A			WT,WT	WT	WT	WT,WT	TRUE		Negative		TRUE
1000Genomes	HG00449.mapped.ILLUMINA.bwa.CHS.low_coverage.20120522	FALSE	FALSE	4	N/A			WT,WT	WT	WT	WT,WT	TRUE		Negative		TRUE
1000Genomes	NA19119.mapped.ILLUMINA.bwa.YRI.low_coverage.20120522	FALSE	FALSE	4	N/A			WT,WT	WT	WT	WT,WT	TRUE		Negative		TRUE
1000Genomes	NA18971.mapped.ILLUMINA.bwa.JPT.low_coverage.20120522	FALSE	FALSE	4	N/A			WT,WT	WT	WT	WT,WT	TRUE		Negative		TRUE
1000Genomes	NA11831.mapped.ILLUMINA.bwa.CEU.low_coverage.20120522	FALSE	FALSE	4	N/A			WT,WT	WT	WT	WT,WT	TRUE		Negative		TRUE
1000Genomes	HG00327.mapped.ILLUMINA.bwa.FIN.low_coverage.20120522	TRUE	FALSE	4	N/A	c.1263del,D448H/c.1263del,D448H		c.1263del,c.1263del,D448H,D448H	WT	WT	WT,WT	FALSE		Negative
1000Genomes	NA18976.mapped.ILLUMINA.bwa.JPT.low_coverage.20120522	FALSE	FALSE	4	N/A			WT,WT	WT	WT	WT,WT	TRUE		Negative		TRUE
1000Genomes	NA18961.mapped.ILLUMINA.bwa.JPT.low_coverage.20120522	TRUE	FALSE	4	N/A	D448H/D448H		D448H,D448H	WT	WT	WT,WT	FALSE		Negative
1000Genomes	HG00160.mapped.ILLUMINA.bwa.GBR.low_coverage.20120522	FALSE	FALSE	4	N/A			WT,WT	WT	WT	WT,WT	TRUE		Negative		TRUE
1000Genomes	HG00342.mapped.ILLUMINA.bwa.FIN.low_coverage.20120522	FALSE	FALSE	4	N/A			WT,WT	WT	WT	WT,WT	TRUE		Negative		TRUE
1000Genomes	NA18968.mapped.ILLUMINA.bwa.JPT.low_coverage.20120522	FALSE	FALSE	4	N/A			WT,WT	WT	WT	WT,WT	TRUE		Negative		TRUE
1000Genomes	HG00315.mapped.ILLUMINA.bwa.FIN.low_coverage.20120522							WT,WT	WT	WT	WT,WT	TRUE		Negative		TRUE
1000Genomes	NA18602.mapped.ILLUMINA.bwa.CHB.low_coverage.20120522	FALSE	FALSE	4	N/A			WT,WT	WT	WT	WT,WT	TRUE		Negative		TRUE
1000Genomes	NA12249.mapped.ILLUMINA.bwa.CEU.low_coverage.20120522	FALSE	FALSE	4	N/A			WT,WT	WT	WT	WT,WT	TRUE		Negative		TRUE
1000Genomes	NA19116.mapped.ILLUMINA.bwa.YRI.low_coverage.20120522	FALSE	FALSE	4	N/A			WT,WT	WT	WT	WT,WT	TRUE		Negative		TRUE
1000Genomes	NA18522.mapped.ILLUMINA.bwa.YRI.low_coverage.20120522	FALSE	FALSE	4	N/A			WT,WT	WT	WT	WT,WT	TRUE		Negative		TRUE
1000Genomes	NA11992.mapped.ILLUMINA.bwa.CEU.low_coverage.20120522	FALSE	FALSE	4	N/A			WT,WT	WT	WT	WT,WT	TRUE		Negative		TRUE
1000Genomes	NA18975.mapped.ILLUMINA.bwa.JPT.low_coverage.20120522	FALSE	FALSE	4	N/A			WT,WT	WT	WT	WT,WT	TRUE		Negative		TRUE
1000Genomes	NA11830.mapped.ILLUMINA.bwa.CEU.low_coverage.20120522	FALSE	FALSE	4	N/A			WT,WT	WT	WT	WT,WT	TRUE		Negative		TRUE
1000Genomes	HG00542.mapped.ILLUMINA.bwa.CHS.low_coverage.20120522	TRUE	FALSE	4	N/A	A495P/A495P		A495P,A495P	WT	WT	WT,WT	FALSE		Negative
1000Genomes	NA18504.mapped.ILLUMINA.bwa.YRI.low_coverage.20120522	FALSE	FALSE	4	N/A			WT,WT	WT	WT	WT,WT	TRUE		Negative		TRUE
1000Genomes	HG00320.mapped.ILLUMINA.bwa.FIN.low_coverage.20120522	FALSE	FALSE	4	N/A			WT,WT	WT	WT	WT,WT	TRUE		Negative		TRUE
1000Genomes	HG00336.mapped.ILLUMINA.bwa.FIN.low_coverage.20120522	FALSE	FALSE	4	N/A			WT,WT	WT	WT	WT,WT	TRUE		Negative		TRUE
1000Genomes	HG00339.mapped.ILLUMINA.bwa.FIN.low_coverage.20120522							WT,WT	WT	WT	WT,WT	TRUE		Negative		TRUE
1000Genomes	NA18974.mapped.ILLUMINA.bwa.JPT.low_coverage.20120522	FALSE	FALSE	4	N/A			WT,WT	WT	WT	WT,WT	TRUE		Negative		TRUE
1000Genomes	NA20540.mapped.ILLUMINA.bwa.TSI.low_coverage.20120522	FALSE	FALSE	4	N/A			WT,WT	WT	WT	WT,WT	TRUE		Negative		TRUE
1000Genomes	NA19204.mapped.ILLUMINA.bwa.YRI.low_coverage.20120522	FALSE	FALSE	4	N/A			WT,WT	WT	WT	WT,WT	TRUE		Negative		TRUE
1000Genomes	NA18856.mapped.ILLUMINA.bwa.YRI.low_coverage.20120522	FALSE	FALSE	4	N/A			WT,WT	WT	WT	WT,WT	TRUE		Negative		TRUE
1000Genomes	HG00321.mapped.ILLUMINA.bwa.FIN.low_coverage.20120522	FALSE	FALSE	4	N/A			WT,WT	WT	WT	WT,WT	TRUE		Negative		TRUE
1000Genomes	HG00263.mapped.ILLUMINA.bwa.GBR.low_coverage.20120522	FALSE	FALSE	4	N/A			WT,WT	WT	WT	WT,WT	TRUE		Negative		TRUE
1000Genomes	NA18609.mapped.ILLUMINA.bwa.CHB.low_coverage.20120522	FALSE	FALSE	4	N/A			WT,WT	WT	WT	WT,WT	TRUE		Negative		TRUE
1000Genomes	HG00537.mapped.ILLUMINA.bwa.CHS.low_coverage.20120522							WT,WT	WT	WT	WT,WT	TRUE		Negative		TRUE
1000Genomes	HG01082.mapped.ILLUMINA.bwa.PUR.low_coverage.20120522	FALSE	FALSE	4	N/A			WT,WT	WT	WT	WT,WT	TRUE		Negative		TRUE
1000Genomes	NA12154.mapped.ILLUMINA.bwa.CEU.low_coverage.20120522	FALSE	FALSE	4	N/A			WT,WT	WT	WT	WT,WT	TRUE		Negative		TRUE
1000Genomes	NA12155.mapped.ILLUMINA.bwa.CEU.low_coverage.20120522	FALSE	FALSE	4	N/A			WT,WT	WT	WT	WT,WT	TRUE		Negative		TRUE
1000Genomes	NA19131.mapped.ILLUMINA.bwa.YRI.low_coverage.20120522	FALSE	FALSE	4	N/A			WT,WT	WT	WT	WT,WT	TRUE		Negative		TRUE
1000Genomes	HG00879.mapped.ILLUMINA.bwa.CDX.low_coverage.20120522	FALSE	FALSE	4	N/A			WT,WT	WT	WT	WT,WT	TRUE		Negative		TRUE
1000Genomes	NA07051.mapped.ILLUMINA.bwa.CEU.low_coverage.20120522	FALSE	FALSE	4	N/A			WT,WT	WT	WT	WT,WT	TRUE		Negative		TRUE
1000Genomes	HG00343.mapped.ILLUMINA.bwa.FIN.low_coverage.20120522	FALSE	FALSE	4	N/A			WT,WT	WT	WT	WT,WT	TRUE		Negative		TRUE
1000Genomes	HG00136.mapped.ILLUMINA.bwa.GBR.low_coverage.20120522	TRUE	FALSE	4	N/A	A495P/A495P		A495P,A495P	WT	WT	WT,WT	FALSE		Negative
1000Genomes	NA18871.mapped.ILLUMINA.bwa.YRI.low_coverage.20120522	FALSE	FALSE	4	N/A			WT,WT	WT	WT	WT,WT	TRUE		Negative		TRUE
1000Genomes	HG00531.mapped.ILLUMINA.bwa.CHS.low_coverage.20120522	FALSE	FALSE	4	N/A			WT,WT	WT	WT	WT,WT	TRUE		Negative		TRUE
1000Genomes	NA18981.mapped.ILLUMINA.bwa.JPT.low_coverage.20120522	FALSE	FALSE	4	N/A			WT,WT	WT	WT	WT,WT	TRUE		Negative		TRUE
1000Genomes	NA18530.mapped.ILLUMINA.bwa.CHB.low_coverage.20120522	FALSE	FALSE	4	N/A			WT,WT	WT	WT	WT,WT	TRUE		Negative		TRUE
1000Genomes	HG00258.mapped.ILLUMINA.bwa.GBR.low_coverage.20120522	FALSE	FALSE	4	N/A			WT,WT	WT	WT	WT,WT	TRUE		Negative		TRUE
1000Genomes	HG00436.mapped.ILLUMINA.bwa.CHS.low_coverage.20120522	TRUE	FALSE	4	N/A	D448H/D448H		D448H,D448H	WT	WT	WT,WT	FALSE		Negative
1000Genomes	HG00524.mapped.ILLUMINA.bwa.CHS.low_coverage.20120522							WT,WT	WT	WT	WT,WT	TRUE		Negative		TRUE
1000Genomes	NA18613.mapped.ILLUMINA.bwa.CHB.low_coverage.20120522	FALSE	FALSE	4	N/A			WT,WT	WT	WT	WT,WT	TRUE		Negative		TRUE
1000Genomes	NA12813.mapped.ILLUMINA.bwa.CEU.low_coverage.20120522	FALSE	FALSE	4	N/A			WT,WT	WT	WT	WT,WT	TRUE		Negative		TRUE
1000Genomes	NA19779.mapped.ILLUMINA.bwa.MXL.low_coverage.20120522	FALSE	FALSE	4	N/A			WT,WT	WT	WT	WT,WT	TRUE		Negative		TRUE
1000Genomes	HG00318.mapped.ILLUMINA.bwa.FIN.low_coverage.20120522	FALSE	FALSE	4	N/A			WT,WT	WT	WT	WT,WT	TRUE		Negative		TRUE
1000Genomes	NA20586.mapped.ILLUMINA.bwa.TSI.low_coverage.20120522							WT,WT	WT	WT	WT,WT	TRUE		Negative		TRUE
1000Genomes	NA11995.mapped.ILLUMINA.bwa.CEU.low_coverage.20120522	FALSE	FALSE	4	N/A			WT,WT	WT	WT	WT,WT	TRUE		Negative		TRUE
1000Genomes	NA18572.mapped.ILLUMINA.bwa.CHB.low_coverage.20120522	FALSE	FALSE	4	N/A			WT,WT	WT	WT	WT,WT	TRUE		Negative		TRUE
1000Genomes	HG00344.mapped.ILLUMINA.bwa.FIN.low_coverage.20120522	FALSE	FALSE	4	N/A			WT,WT	WT	WT	WT,WT	TRUE		Negative		TRUE
1000Genomes	NA12003.mapped.ILLUMINA.bwa.CEU.low_coverage.20120522	FALSE	FALSE	4	N/A			WT,WT	WT	WT	WT,WT	TRUE		Negative		TRUE
1000Genomes	NA19152.mapped.ILLUMINA.bwa.YRI.low_coverage.20120522	FALSE	FALSE	4	N/A			WT,WT	WT	WT	WT,WT	TRUE		Negative		TRUE
1000Genomes	NA20792.mapped.ILLUMINA.bwa.TSI.low_coverage.20120522	FALSE	FALSE	4	N/A			WT,WT	WT	WT	WT,WT	TRUE		Negative		TRUE
1000Genomes	NA18867.mapped.ILLUMINA.bwa.YRI.low_coverage.20120522	FALSE	FALSE	4	N/A			WT,WT	WT	WT	WT,WT	TRUE		Negative		TRUE
1000Genomes	NA06994.mapped.ILLUMINA.bwa.CEU.low_coverage.20120522	FALSE	FALSE	4	N/A			WT,WT	WT	WT	WT,WT	TRUE		Negative		TRUE
1000Genomes	NA18611.mapped.ILLUMINA.bwa.CHB.low_coverage.20120522	FALSE	FALSE	4	N/A			WT,WT	WT	WT	WT,WT	TRUE		Negative		TRUE
1000Genomes	HG00313.mapped.ILLUMINA.bwa.FIN.low_coverage.20120522	FALSE	FALSE	4	N/A			WT,WT	WT	WT	WT,WT	TRUE		Negative		TRUE
1000Genomes	NA20502.mapped.ILLUMINA.bwa.TSI.low_coverage.20120522	FALSE	FALSE	4	N/A			WT,WT	WT	WT	WT,WT	TRUE		Negative		TRUE
1000Genomes	NA20769.mapped.ILLUMINA.bwa.TSI.low_coverage.20120522	FALSE	FALSE	4	N/A			WT,WT	WT	WT	WT,WT	TRUE		Negative		TRUE
1000Genomes	NA18964.mapped.ILLUMINA.bwa.JPT.low_coverage.20120522	FALSE	FALSE	4	N/A			WT,WT	WT	WT	WT,WT	TRUE		Negative		TRUE
1000Genomes	NA19005.mapped.ILLUMINA.bwa.JPT.low_coverage.20120522	FALSE	FALSE	4	N/A			WT,WT	WT	WT	WT,WT	TRUE		Negative		TRUE
1000Genomes	NA18853.mapped.ILLUMINA.bwa.YRI.low_coverage.20120522	FALSE	FALSE	4	N/A			WT,WT	WT	WT	WT,WT	TRUE		Negative		TRUE
1000Genomes	NA18912.mapped.ILLUMINA.bwa.YRI.low_coverage.20120522	FALSE	FALSE	4	N/A			WT,WT	WT	WT	WT,WT	TRUE		Negative		TRUE
1000Genomes	NA18498.mapped.ILLUMINA.bwa.YRI.low_coverage.20120522	FALSE	FALSE	4	N/A			WT,WT	WT	WT	WT,WT	TRUE		Negative		TRUE
1000Genomes	HG00116.mapped.ILLUMINA.bwa.GBR.low_coverage.20120522	FALSE	FALSE	4	N/A			WT,WT	WT	WT	WT,WT	TRUE		Negative		TRUE
1000Genomes	NA18534.mapped.ILLUMINA.bwa.CHB.low_coverage.20120522	FALSE	FALSE	4	N/A			WT,WT	WT	WT	WT,WT	TRUE		Negative		TRUE
1000Genomes	NA20802.mapped.ILLUMINA.bwa.TSI.low_coverage.20120522	FALSE	FALSE	4	N/A			WT,WT	WT	WT	WT,WT	TRUE		Negative		TRUE
1000Genomes	NA19160.mapped.ILLUMINA.bwa.YRI.low_coverage.20120522	FALSE	FALSE	4	N/A			WT,WT	WT	WT	WT,WT	TRUE		Negative		TRUE
1000Genomes	NA19200.mapped.ILLUMINA.bwa.YRI.low_coverage.20120522	FALSE	FALSE	4	N/A			WT,WT	WT	WT	WT,WT	TRUE		Negative		TRUE
1000Genomes	HG00338.mapped.ILLUMINA.bwa.FIN.low_coverage.20120522	FALSE	FALSE	4	N/A			WT,WT	WT	WT	WT,WT	TRUE		Negative		TRUE
1000Genomes	NA19171.mapped.ILLUMINA.bwa.YRI.low_coverage.20120522	FALSE	FALSE	7	N/A			WT,WT	WT	WT	WT,WT	TRUE		Negative		TRUE
1000Genomes	NA18960.mapped.ILLUMINA.bwa.JPT.low_coverage.20120522	FALSE	FALSE	4	N/A			WT,WT	WT	WT	WT,WT	TRUE		Negative		TRUE
1000Genomes	NA20796.mapped.ILLUMINA.bwa.TSI.low_coverage.20120522	FALSE	FALSE	4	N/A			WT,WT	WT	WT	WT,WT	TRUE		Negative		TRUE
1000Genomes	NA20800.mapped.ILLUMINA.bwa.TSI.low_coverage.20120522	FALSE	FALSE	4	N/A			WT,WT	WT	WT	WT,WT	TRUE		Negative		TRUE
1000Genomes	NA12414.mapped.ILLUMINA.bwa.CEU.low_coverage.20120522	FALSE	FALSE	4	N/A			WT,WT	WT	WT	WT,WT	TRUE		Negative		TRUE
1000Genomes	NA20582.mapped.ILLUMINA.bwa.TSI.low_coverage.20120522	FALSE	FALSE	4	N/A			WT,WT	WT	WT	WT,WT	TRUE		Negative		TRUE
1000Genomes	HG00513.mapped.ILLUMINA.bwa.CHS.low_coverage.20120522	FALSE	FALSE	4	N/A			WT,WT	WT	WT	WT,WT	TRUE		Negative		TRUE
1000Genomes	NA18507.mapped.ILLUMINA.bwa.YRI.low_coverage.20120522	FALSE	FALSE	4	N/A			WT,WT	WT	WT	WT,WT	TRUE		Negative		TRUE
1000Genomes	HG00323.mapped.ILLUMINA.bwa.FIN.low_coverage.20120522	FALSE	FALSE	4	N/A			WT,WT	WT	WT	WT,WT	TRUE		Negative		TRUE
1000Genomes	HG00864.mapped.ILLUMINA.bwa.CDX.low_coverage.20120522	FALSE	FALSE	4	N/A			WT,WT	WT	WT	WT,WT	TRUE		Negative		TRUE
1000Genomes	HG00159.mapped.ILLUMINA.bwa.GBR.low_coverage.20120522	FALSE	FALSE	4	N/A			WT,WT	WT	WT	WT,WT	TRUE		Negative		TRUE
1000Genomes	HG00125.mapped.ILLUMINA.bwa.GBR.low_coverage.20120522							WT,WT	WT	WT	WT,WT	TRUE		Negative		TRUE
1000Genomes	NA20760.mapped.ILLUMINA.bwa.TSI.low_coverage.20120522	FALSE	FALSE	4	N/A			WT,WT	WT	WT	WT,WT	TRUE		Negative		TRUE
1000Genomes	NA19834.mapped.ILLUMINA.bwa.ASW.low_coverage.20120522	FALSE	FALSE	7	N/A			WT,WT	WT	WT	WT,WT	TRUE		Negative		TRUE
1000Genomes	HG01680.mapped.ILLUMINA.bwa.IBS.low_coverage.20120522	FALSE	FALSE	4	N/A			WT,WT	WT	WT	WT,WT	TRUE		Negative		TRUE
1000Genomes	HG00698.mapped.ILLUMINA.bwa.CHS.low_coverage.20120522	FALSE	FALSE	4	N/A			WT,WT	WT	WT	WT,WT	TRUE		Negative		TRUE
1000Genomes	HG02058.mapped.ILLUMINA.bwa.KHV.low_coverage.20120522	FALSE	FALSE	4	N/A			WT,WT	WT	WT	WT,WT	TRUE		Negative		TRUE
1000Genomes	HG02064.mapped.ILLUMINA.bwa.KHV.low_coverage.20120522	FALSE	FALSE	4	N/A			WT,WT	WT	WT	WT,WT	TRUE		Negative		TRUE
1000Genomes	NA19448.mapped.ILLUMINA.bwa.LWK.low_coverage.20120522	FALSE	FALSE	4	N/A			WT,WT	WT	WT	WT,WT	TRUE		Negative		TRUE
1000Genomes	HG01305.mapped.ILLUMINA.bwa.PUR.low_coverage.20130415	FALSE	FALSE	4	N/A			WT,WT	WT	WT	WT,WT	TRUE		Negative		TRUE
1000Genomes	HG02465.mapped.ILLUMINA.bwa.GWD.low_coverage.20130415							WT,WT	WT	WT	WT,WT	TRUE		Negative		TRUE
1000Genomes	HG04070.mapped.ILLUMINA.bwa.ITU.low_coverage.20130415							WT,WT	WT	WT	WT,WT	TRUE		Negative		TRUE
1000Genomes	HG00261.mapped.ILLUMINA.bwa.GBR.low_coverage.20130415	FALSE	FALSE	4	N/A			WT,WT	WT	WT	WT,WT	TRUE		Negative		TRUE
1000Genomes	HG04222.mapped.ILLUMINA.bwa.ITU.low_coverage.20130415							WT,WT	WT	WT	WT,WT	TRUE		Negative		TRUE
1000Genomes	NA19153.mapped.ILLUMINA.bwa.YRI.low_coverage.20130415	FALSE	FALSE	4	N/A			WT,WT	WT	WT	WT,WT	TRUE		Negative		TRUE
1000Genomes	HG00107.mapped.ILLUMINA.bwa.GBR.low_coverage.20130415	FALSE	FALSE	4	N/A			WT,WT	WT	WT	WT,WT	TRUE		Negative		TRUE
1000Genomes	NA20519.mapped.ILLUMINA.bwa.TSI.low_coverage.20130415	FALSE	FALSE	4	N/A			WT,WT	WT	WT	WT,WT	TRUE		Negative		TRUE
1000Genomes	NA18620.mapped.ILLUMINA.bwa.CHB.low_coverage.20130415							WT,WT	WT	WT	WT,WT	TRUE		Negative		TRUE
1000Genomes	NA19146.mapped.ILLUMINA.bwa.YRI.low_coverage.20130415	FALSE	FALSE	4	N/A			WT,WT	WT	WT	WT,WT	TRUE		Negative		TRUE
1000Genomes	HG03111.mapped.ILLUMINA.bwa.ESN.low_coverage.20130415	FALSE	FALSE	4	N/A			WT,WT	WT	WT	WT,WT	TRUE		Negative		TRUE
1000Genomes	HG00557.mapped.ILLUMINA.bwa.CHS.low_coverage.20130415							WT,WT	WT	WT	WT,WT	TRUE		Negative		TRUE
1000Genomes	NA18555.mapped.ILLUMINA.bwa.CHB.low_coverage.20130415	FALSE	FALSE	4	N/A			WT,WT	WT	WT	WT,WT	TRUE		Negative		TRUE
1000Genomes	NA20320.mapped.ILLUMINA.bwa.ASW.low_coverage.20130415							WT,WT	WT	WT	WT,WT	TRUE		Negative		TRUE
1000Genomes	HG01556.mapped.ILLUMINA.bwa.CLM.low_coverage.20130415							WT,WT	WT	WT	WT,WT	TRUE		Negative		TRUE
1000Genomes	NA18640.mapped.ILLUMINA.bwa.CHB.low_coverage.20130415	FALSE	FALSE	4	N/A			WT,WT	WT	WT	WT,WT	TRUE		Negative		TRUE
1000Genomes	NA19752.mapped.ILLUMINA.bwa.MXL.low_coverage.20130415	FALSE	FALSE	4	N/A			WT,WT	WT	WT	WT,WT	TRUE		Negative		TRUE
1000Genomes	HG03600.mapped.ILLUMINA.bwa.BEB.low_coverage.20130415	FALSE	FALSE	4	N/A			WT,WT	WT	WT	WT,WT	TRUE		Negative		TRUE
1000Genomes	HG03372.mapped.ILLUMINA.bwa.ESN.low_coverage.20130415	FALSE	FALSE	4	N/A			WT,WT	WT	WT	WT,WT	TRUE		Negative		TRUE
1000Genomes	HG02271.mapped.ILLUMINA.bwa.PEL.low_coverage.20130415	FALSE	FALSE	4	N/A			WT,WT	WT	WT	WT,WT	TRUE		Negative		TRUE
1000Genomes	HG00446.mapped.ILLUMINA.bwa.CHS.low_coverage.20130415	FALSE	FALSE	4	N/A			WT,WT	WT	WT	WT,WT	TRUE		Negative		TRUE
1000Genomes	HG01104.mapped.ILLUMINA.bwa.PUR.low_coverage.20130415	FALSE	FALSE	4	N/A			WT,WT	WT	WT	WT,WT	TRUE		Negative		TRUE
1000Genomes	HG03086.mapped.ILLUMINA.bwa.MSL.low_coverage.20130415	FALSE	FALSE	4	N/A			WT,WT	WT	WT	WT,WT	TRUE		Negative		TRUE
1000Genomes	NA18564.mapped.ILLUMINA.bwa.CHB.low_coverage.20130415	FALSE	FALSE	4	N/A			WT,WT	WT	WT	WT,WT	TRUE		Negative		TRUE
1000Genomes	HG01882.mapped.ILLUMINA.bwa.ACB.low_coverage.20130415	FALSE	FALSE	6	N/A			WT,WT	WT	WT	WT,WT	TRUE		Negative		TRUE
1000Genomes	NA18858.mapped.ILLUMINA.bwa.YRI.low_coverage.20130415	FALSE	FALSE	4	N/A			WT,WT	WT	WT	WT,WT	TRUE		Negative		TRUE
1000Genomes	HG01413.mapped.ILLUMINA.bwa.PUR.low_coverage.20130415							WT,WT	WT	WT	WT,WT	TRUE		Negative		TRUE
1000Genomes	NA19011.mapped.ILLUMINA.bwa.JPT.low_coverage.20130415	FALSE	FALSE	4	N/A			WT,WT	WT	WT	WT,WT	TRUE		Negative		TRUE
1000Genomes	HG01344.mapped.ILLUMINA.bwa.CLM.low_coverage.20130415	FALSE	FALSE	4	N/A			WT,WT	WT	WT	WT,WT	TRUE		Negative		TRUE
1000Genomes	NA18526.mapped.ILLUMINA.bwa.CHB.low_coverage.20130415	FALSE	FALSE	4	N/A			WT,WT	WT	WT	WT,WT	TRUE		Negative		TRUE
1000Genomes	HG03229.mapped.ILLUMINA.bwa.PJL.low_coverage.20130415							WT,WT	WT	WT	WT,WT	TRUE		Negative		TRUE
1000Genomes	HG00234.mapped.ILLUMINA.bwa.GBR.low_coverage.20130415	FALSE	FALSE	4	N/A			WT,WT	WT	WT	WT,WT	TRUE		Negative		TRUE
1000Genomes	HG04076.mapped.ILLUMINA.bwa.ITU.low_coverage.20130415							WT,WT	WT	WT	WT,WT	TRUE		Negative		TRUE
1000Genomes	NA18559.mapped.ILLUMINA.bwa.CHB.low_coverage.20130415							WT,WT	WT	WT	WT,WT	TRUE		Negative		TRUE
1000Genomes	NA18632.mapped.ILLUMINA.bwa.CHB.low_coverage.20130415	FALSE	FALSE	4	N/A			WT,WT	WT	WT	WT,WT	TRUE		Negative		TRUE
1000Genomes	NA21133.mapped.ILLUMINA.bwa.GIH.low_coverage.20130415	FALSE	FALSE	3	FALSE			WT,WT	WT	WT	WT,WT	TRUE		Negative		TRUE
1000Genomes	NA12043.mapped.ILLUMINA.bwa.CEU.low_coverage.20130415	FALSE	FALSE	4	N/A			WT,WT	WT	WT	WT,WT	TRUE		Negative		TRUE
1000Genomes	NA19185.mapped.ILLUMINA.bwa.YRI.low_coverage.20130415	FALSE	FALSE	4	N/A			WT,WT	WT	WT	WT,WT	TRUE		Negative		TRUE
1000Genomes	NA20772.mapped.ILLUMINA.bwa.TSI.low_coverage.20130415	FALSE	FALSE	4	N/A			WT,WT	WT	WT	WT,WT	TRUE		Negative		TRUE
1000Genomes	HG03917.mapped.ILLUMINA.bwa.BEB.low_coverage.20130415	FALSE	FALSE	4	N/A			WT,WT	WT	WT	WT,WT	TRUE		Negative		TRUE
1000Genomes	NA19310.mapped.ILLUMINA.bwa.LWK.low_coverage.20130415	FALSE	FALSE	4	N/A			WT,WT	WT	WT	WT,WT	TRUE		Negative		TRUE
1000Genomes	HG00141.mapped.ILLUMINA.bwa.GBR.low_coverage.20130415	FALSE	FALSE	4	N/A			WT,WT	WT	WT	WT,WT	TRUE		Negative		TRUE
1000Genomes	HG02484.mapped.ILLUMINA.bwa.ACB.low_coverage.20130415	FALSE	FALSE	4	N/A		c.1093G>A(p.Glu365Lys)	c.1093G>A(p.Glu365Lys),WT	WT	WT	WT,WT	FALSE		Negative
1000Genomes	HG02502.mapped.ILLUMINA.bwa.ACB.low_coverage.20130415							WT,WT	WT	WT	WT,WT	TRUE		Negative		TRUE
1000Genomes	HG02003.mapped.ILLUMINA.bwa.PEL.low_coverage.20130415	FALSE	FALSE	4	N/A			WT,WT	WT	WT	WT,WT	TRUE		Negative		TRUE
1000Genomes	HG03774.mapped.ILLUMINA.bwa.ITU.low_coverage.20130415							WT,WT	WT	WT	WT,WT	TRUE		Negative		TRUE
1000Genomes	HG00256.mapped.ILLUMINA.bwa.GBR.low_coverage.20130415	FALSE	FALSE	4	N/A			WT,WT	WT	WT	WT,WT	TRUE		Negative		TRUE
1000Genomes	NA20814.mapped.ILLUMINA.bwa.TSI.low_coverage.20130415	FALSE	FALSE	4	N/A			WT,WT	WT	WT	WT,WT	TRUE		Negative		TRUE
1000Genomes	NA18642.mapped.ILLUMINA.bwa.CHB.low_coverage.20130415	FALSE	FALSE	4	N/A			WT,WT	WT	WT	WT,WT	TRUE		Negative		TRUE
1000Genomes	HG00140.mapped.ILLUMINA.bwa.GBR.low_coverage.20130415	FALSE	FALSE	4	N/A			WT,WT	WT	WT	WT,WT	TRUE		Negative		TRUE
1000Genomes	HG02259.mapped.ILLUMINA.bwa.PEL.low_coverage.20130415	FALSE	FALSE	4	N/A			WT,WT	WT	WT	WT,WT	TRUE		Negative		TRUE
1000Genomes	HG01767.mapped.ILLUMINA.bwa.IBS.low_coverage.20130415							WT,WT	WT	WT	WT,WT	TRUE		Negative		TRUE
1000Genomes	NA18740.mapped.ILLUMINA.bwa.CHB.low_coverage.20130415	FALSE	FALSE	4	N/A			WT,WT	WT	WT	WT,WT	TRUE		Negative		TRUE
1000Genomes	NA20810.mapped.ILLUMINA.bwa.TSI.low_coverage.20130415	FALSE	FALSE	4	N/A			WT,WT	WT	WT	WT,WT	TRUE		Negative		TRUE
1000Genomes	NA20412.mapped.ILLUMINA.bwa.ASW.low_coverage.20130415	FALSE	FALSE	4	N/A			WT,WT	WT	WT	WT,WT	TRUE		Negative		TRUE
1000Genomes	NA12777.mapped.ILLUMINA.bwa.CEU.low_coverage.20130415	FALSE	FALSE	4	N/A			WT,WT	WT	WT	WT,WT	TRUE		Negative		TRUE
1000Genomes	HG03985.mapped.ILLUMINA.bwa.STU.low_coverage.20130415	FALSE	FALSE	4	N/A			WT,WT	WT	WT	WT,WT	TRUE		Negative		TRUE
1000Genomes	HG04209.mapped.ILLUMINA.bwa.ITU.low_coverage.20130415							WT,WT	WT	WT	WT,WT	TRUE		Negative		TRUE
1000Genomes	NA20512.mapped.ILLUMINA.bwa.TSI.low_coverage.20130415	FALSE	FALSE	4	N/A			WT,WT	WT	WT	WT,WT	TRUE		Negative		TRUE
1000Genomes	HG00766.mapped.ILLUMINA.bwa.CDX.low_coverage.20130415	FALSE	FALSE	4	N/A			WT,WT	WT	WT	WT,WT	TRUE		Negative		TRUE
1000Genomes	HG02105.mapped.ILLUMINA.bwa.PEL.low_coverage.20130415	FALSE	FALSE	4	N/A			WT,WT	WT	WT	WT,WT	TRUE		Negative		TRUE
1000Genomes	NA21111.mapped.ILLUMINA.bwa.GIH.low_coverage.20130415	FALSE	FALSE	4	N/A			WT,WT	WT	WT	WT,WT	TRUE		Negative		TRUE
1000Genomes	HG04141.mapped.ILLUMINA.bwa.BEB.low_coverage.20130415	FALSE	FALSE	4	N/A			WT,WT	WT	WT	WT,WT	TRUE		Negative		TRUE
1000Genomes	HG04227.mapped.ILLUMINA.bwa.STU.low_coverage.20130415							WT,WT	WT	WT	WT,WT	TRUE		Negative		TRUE
1000Genomes	HG02277.mapped.ILLUMINA.bwa.PEL.low_coverage.20130415	FALSE	FALSE	4	N/A			WT,WT	WT	WT	WT,WT	TRUE		Negative		TRUE
1000Genomes	HG04056.mapped.ILLUMINA.bwa.ITU.low_coverage.20130415	FALSE	FALSE	4	N/A			WT,WT	WT	WT	WT,WT	TRUE		Negative		TRUE
1000Genomes	HG03112.mapped.ILLUMINA.bwa.ESN.low_coverage.20130415	FALSE	FALSE	4	N/A			WT,WT	WT	WT	WT,WT	TRUE		Negative		TRUE
1000Genomes	NA19794.mapped.ILLUMINA.bwa.MXL.low_coverage.20130415	FALSE	FALSE	4	N/A			WT,WT	WT	WT	WT,WT	TRUE		Negative		TRUE
1000Genomes	HG04158.mapped.ILLUMINA.bwa.BEB.low_coverage.20130415	FALSE	FALSE	4	N/A			WT,WT	WT	WT	WT,WT	TRUE		Negative		TRUE
1000Genomes	HG00099.mapped.ILLUMINA.bwa.GBR.low_coverage.20130415	FALSE	FALSE	4	N/A			WT,WT	WT	WT	WT,WT	TRUE		Negative		TRUE
1000Genomes	HG00742.mapped.ILLUMINA.bwa.PUR.low_coverage.20130415	FALSE	FALSE	4	N/A			WT,WT	WT	WT	WT,WT	TRUE		Negative		TRUE
1000Genomes	HG03922.mapped.ILLUMINA.bwa.BEB.low_coverage.20130415	FALSE	FALSE	4	N/A			WT,WT	WT	WT	WT,WT	TRUE		Negative		TRUE
1000Genomes	HG01369.mapped.ILLUMINA.bwa.CLM.low_coverage.20130415	FALSE	FALSE	4	N/A			WT,WT	WT	WT	WT,WT	TRUE		Negative		TRUE
1000Genomes	HG04235.mapped.ILLUMINA.bwa.ITU.low_coverage.20130415							WT,WT	WT	WT	WT,WT	TRUE		Negative		TRUE
1000Genomes	NA18528.mapped.ILLUMINA.bwa.CHB.low_coverage.20130415	FALSE	FALSE	4	N/A			WT,WT	WT	WT	WT,WT	TRUE		Negative		TRUE
1000Genomes	NA19923.mapped.ILLUMINA.bwa.ASW.low_coverage.20130415	FALSE	FALSE	4	N/A			WT,WT	WT	WT	WT,WT	TRUE		Negative		TRUE
1000Genomes	HG02508.mapped.ILLUMINA.bwa.ACB.low_coverage.20130415	FALSE	FALSE	4	N/A			WT,WT	WT	WT	WT,WT	TRUE		Negative		TRUE
1000Genomes	HG00139.mapped.ILLUMINA.bwa.GBR.low_coverage.20130415	FALSE	FALSE	4	N/A			WT,WT	WT	WT	WT,WT	TRUE		Negative		TRUE
1000Genomes	NA12234.mapped.ILLUMINA.bwa.CEU.low_coverage.20130415	FALSE	FALSE	4	N/A			WT,WT	WT	WT	WT,WT	TRUE		Negative		TRUE
1000Genomes	HG00110.mapped.ILLUMINA.bwa.GBR.low_coverage.20130415	FALSE	FALSE	4	N/A			WT,WT	WT	WT	WT,WT	TRUE		Negative		TRUE
1000Genomes	NA12828.mapped.ILLUMINA.bwa.CEU.low_coverage.20130415	FALSE	FALSE	4	N/A			WT,WT	WT	WT	WT,WT	TRUE		Negative		TRUE
1000Genomes	NA19320.mapped.ILLUMINA.bwa.LWK.low_coverage.20130415	FALSE	FALSE	4	N/A			WT,WT	WT	WT	WT,WT	TRUE		Negative		TRUE
1000Genomes	NA19209.mapped.ILLUMINA.bwa.YRI.low_coverage.20130415	FALSE	FALSE	4	N/A			WT,WT	WT	WT	WT,WT	TRUE		Negative		TRUE
1000Genomes	HG01768.mapped.ILLUMINA.bwa.IBS.low_coverage.20130415	FALSE	FALSE	4	N/A			WT,WT	WT	WT	WT,WT	TRUE		Negative		TRUE
1000Genomes	NA12872.mapped.ILLUMINA.bwa.CEU.low_coverage.20130415	FALSE	FALSE	4	N/A			WT,WT	WT	WT	WT,WT	TRUE		Negative		TRUE
1000Genomes	NA21105.mapped.ILLUMINA.bwa.GIH.low_coverage.20130415	FALSE	FALSE	4	N/A			WT,WT	WT	WT	WT,WT	TRUE		Negative		TRUE
1000Genomes	HG01392.mapped.ILLUMINA.bwa.PUR.low_coverage.20130415							WT,WT	WT	WT	WT,WT	TRUE		Negative		TRUE
1000Genomes	HG04106.mapped.ILLUMINA.bwa.STU.low_coverage.20130415							WT,WT	WT	WT	WT,WT	TRUE		Negative		TRUE
1000Genomes	HG01393.mapped.ILLUMINA.bwa.PUR.low_coverage.20130415	FALSE	FALSE	6	N/A			WT,WT	WT	WT	WT,WT	TRUE		Negative		TRUE
1000Genomes	HG04229.mapped.ILLUMINA.bwa.STU.low_coverage.20130415							WT,WT	WT	WT	WT,WT	TRUE		Negative		TRUE
1000Genomes	HG04100.mapped.ILLUMINA.bwa.STU.low_coverage.20130415							WT,WT	WT	WT	WT,WT	TRUE		Negative		TRUE
1000Genomes	HG03684.mapped.ILLUMINA.bwa.STU.low_coverage.20130415	FALSE	FALSE	4	N/A			WT,WT	WT	WT	WT,WT	TRUE		Negative		TRUE
1000Genomes	NA12827.mapped.ILLUMINA.bwa.CEU.low_coverage.20130415	FALSE	FALSE	4	N/A			WT,WT	WT	WT	WT,WT	TRUE		Negative		TRUE
1000Genomes	NA18566.mapped.ILLUMINA.bwa.CHB.low_coverage.20130415							WT,WT	WT	WT	WT,WT	TRUE		Negative		TRUE
1000Genomes	HG03313.mapped.ILLUMINA.bwa.ESN.low_coverage.20130415	FALSE	FALSE	4	N/A			WT,WT	WT	WT	WT,WT	TRUE		Negative		TRUE
1000Genomes	HG00358.mapped.ILLUMINA.bwa.FIN.low_coverage.20130415	FALSE	FALSE	4	N/A			WT,WT	WT	WT	WT,WT	TRUE		Negative		TRUE
1000Genomes	HG00257.mapped.ILLUMINA.bwa.GBR.low_coverage.20130415	FALSE	FALSE	4	N/A			WT,WT	WT	WT	WT,WT	TRUE		Negative		TRUE
1000Genomes	HG04188.mapped.ILLUMINA.bwa.BEB.low_coverage.20130415	FALSE	FALSE	4	N/A			WT,WT	WT	WT	WT,WT	TRUE		Negative		TRUE
1000Genomes	NA12046.mapped.ILLUMINA.bwa.CEU.low_coverage.20130415	FALSE	FALSE	4	N/A			WT,WT	WT	WT	WT,WT	TRUE		Negative		TRUE
1000Genomes	NA18623.mapped.ILLUMINA.bwa.CHB.low_coverage.20130415	FALSE	FALSE	4	N/A			WT,WT	WT	WT	WT,WT	TRUE		Negative		TRUE
1000Genomes	HG00689.mapped.ILLUMINA.bwa.CHS.low_coverage.20120522	FALSE	FALSE	4	N/A			WT,WT	WT	WT	WT,WT	TRUE		Negative		TRUE
1000Genomes	HG01850.mapped.ILLUMINA.bwa.KHV.low_coverage.20120522							WT,WT	WT	WT	WT,WT	TRUE		Negative		TRUE
1000Genomes	HG01503.mapped.ILLUMINA.bwa.IBS.low_coverage.20120522	FALSE	FALSE	4	N/A			WT,WT	WT	WT	WT,WT	TRUE		Negative		TRUE
1000Genomes	NA19749.mapped.ILLUMINA.bwa.MXL.low_coverage.20120522	FALSE	FALSE	4	N/A			WT,WT	WT	WT	WT,WT	TRUE		Negative		TRUE
1000Genomes	HG01872.mapped.ILLUMINA.bwa.KHV.low_coverage.20120522							WT,WT	WT	WT	WT,WT	TRUE		Negative		TRUE
1000Genomes	HG02095.mapped.ILLUMINA.bwa.ACB.low_coverage.20120522	FALSE	FALSE	4	N/A			WT,WT	WT	WT	WT,WT	TRUE		Negative		TRUE
1000Genomes	HG01197.mapped.ILLUMINA.bwa.PUR.low_coverage.20120522	FALSE	FALSE	4	N/A			WT,WT	WT	WT	WT,WT	TRUE		Negative		TRUE
1000Genomes	HG01060.mapped.ILLUMINA.bwa.PUR.low_coverage.20120522							WT,WT	WT	WT	WT,WT	TRUE		Negative		TRUE
1000Genomes	HG01840.mapped.ILLUMINA.bwa.KHV.low_coverage.20120522							WT,WT	WT	WT	WT,WT	TRUE		Negative		TRUE
1000Genomes	HG00736.mapped.ILLUMINA.bwa.PUR.low_coverage.20120522	FALSE	FALSE	4	N/A			WT,WT	WT	WT	WT,WT	TRUE		Negative		TRUE
1000Genomes	HG01804.mapped.ILLUMINA.bwa.CDX.low_coverage.20120522	FALSE	FALSE	4	N/A			WT,WT	WT	WT	WT,WT	TRUE		Negative		TRUE
1000Genomes	NA19445.mapped.ILLUMINA.bwa.LWK.low_coverage.20120522							WT,WT	WT	WT	WT,WT	TRUE		Negative		TRUE
1000Genomes	HG01110.mapped.ILLUMINA.bwa.PUR.low_coverage.20120522	FALSE	FALSE	4	N/A			WT,WT	WT	WT	WT,WT	TRUE		Negative		TRUE
1000Genomes	HG02181.mapped.ILLUMINA.bwa.CDX.low_coverage.20120522	FALSE	FALSE	4	N/A			WT,WT	WT	WT	WT,WT	TRUE		Negative		TRUE
1000Genomes	NA19002.mapped.ILLUMINA.bwa.JPT.low_coverage.20120522							WT,WT	WT	WT	WT,WT	TRUE		Negative		TRUE
1000Genomes	HG01878.mapped.ILLUMINA.bwa.KHV.low_coverage.20120522	FALSE	FALSE	4	N/A			WT,WT	WT	WT	WT,WT	TRUE		Negative		TRUE
1000Genomes	HG00708.mapped.ILLUMINA.bwa.CHS.low_coverage.20120522							WT,WT	WT	WT	WT,WT	TRUE		Negative		TRUE
1000Genomes	HG01992.mapped.ILLUMINA.bwa.PEL.low_coverage.20120522							WT,WT	WT	WT	WT,WT	TRUE		Negative		TRUE
1000Genomes	NA19449.mapped.ILLUMINA.bwa.LWK.low_coverage.20120522	FALSE	FALSE	4	N/A			WT,WT	WT	WT	WT,WT	TRUE		Negative		TRUE
1000Genomes	HG00103.mapped.ILLUMINA.bwa.GBR.low_coverage.20120522	FALSE	FALSE	4	N/A			WT,WT	WT	WT	WT,WT	TRUE		Negative		TRUE
1000Genomes	HG01920.mapped.ILLUMINA.bwa.PEL.low_coverage.20120522							WT,WT	WT	WT	WT,WT	TRUE		Negative		TRUE
1000Genomes	HG00671.mapped.ILLUMINA.bwa.CHS.low_coverage.20120522	FALSE	FALSE	4	N/A			WT,WT	WT	WT	WT,WT	TRUE		Negative		TRUE
1000Genomes	HG02152.mapped.ILLUMINA.bwa.CDX.low_coverage.20120522	FALSE	FALSE	4	N/A			WT,WT	WT	WT	WT,WT	TRUE		Negative		TRUE
1000Genomes	HG02136.mapped.ILLUMINA.bwa.KHV.low_coverage.20120522	FALSE	FALSE	4	N/A			WT,WT	WT	WT	WT,WT	TRUE		Negative		TRUE
1000Genomes	NA12399.mapped.ILLUMINA.bwa.CEU.low_coverage.20120522	FALSE	FALSE	4	N/A			WT,WT	WT	WT	WT,WT	TRUE		Negative		TRUE
1000Genomes	HG02070.mapped.ILLUMINA.bwa.KHV.low_coverage.20120522	FALSE	FALSE	4	N/A			WT,WT	WT	WT	WT,WT	TRUE		Negative		TRUE
1000Genomes	HG02429.mapped.ILLUMINA.bwa.ACB.low_coverage.20120522	FALSE	FALSE	4	N/A			WT,WT	WT	WT	WT,WT	TRUE		Negative		TRUE
1000Genomes	NA21114.mapped.ILLUMINA.bwa.GIH.low_coverage.20120522	FALSE	FALSE	4	N/A			WT,WT	WT	WT	WT,WT	TRUE		Negative		TRUE
1000Genomes	HG02353.mapped.ILLUMINA.bwa.CDX.low_coverage.20120522	FALSE	FALSE	4	N/A			WT,WT	WT	WT	WT,WT	TRUE		Negative		TRUE
1000Genomes	HG00592.mapped.ILLUMINA.bwa.CHS.low_coverage.20120522	FALSE	FALSE	4	N/A			WT,WT	WT	WT	WT,WT	TRUE		Negative		TRUE
1000Genomes	NA20901.mapped.ILLUMINA.bwa.GIH.low_coverage.20120522	FALSE	FALSE	4	N/A			WT,WT	WT	WT	WT,WT	TRUE		Negative		TRUE
1000Genomes	NA19380.mapped.ILLUMINA.bwa.LWK.low_coverage.20120522	FALSE	FALSE	4	N/A			WT,WT	WT	WT	WT,WT	TRUE		Negative		TRUE
1000Genomes	HG01565.mapped.ILLUMINA.bwa.PEL.low_coverage.20120522	FALSE	FALSE	4	N/A			WT,WT	WT	WT	WT,WT	TRUE		Negative		TRUE
1000Genomes	HG01942.mapped.ILLUMINA.bwa.PEL.low_coverage.20120522	FALSE	FALSE	4	N/A			WT,WT	WT	WT	WT,WT	TRUE		Negative		TRUE
1000Genomes	NA19625.mapped.ILLUMINA.bwa.ASW.low_coverage.20120522	FALSE	FALSE	4	N/A			WT,WT	WT	WT	WT,WT	TRUE		Negative		TRUE
1000Genomes	HG00672.mapped.ILLUMINA.bwa.CHS.low_coverage.20120522	FALSE	FALSE	4	N/A			WT,WT	WT	WT	WT,WT	TRUE		Negative		TRUE
1000Genomes	HG02010.mapped.ILLUMINA.bwa.ACB.low_coverage.20120522							WT,WT	WT	WT	WT,WT	TRUE		Negative		TRUE
1000Genomes	HG02073.mapped.ILLUMINA.bwa.KHV.low_coverage.20120522	FALSE	FALSE	4	N/A			WT,WT	WT	WT	WT,WT	TRUE		Negative		TRUE
1000Genomes	NA19331.mapped.ILLUMINA.bwa.LWK.low_coverage.20120522	FALSE	FALSE	5	N/A			WT,WT	WT	WT	WT,WT	TRUE		Negative		TRUE
1000Genomes	HG01915.mapped.ILLUMINA.bwa.ACB.low_coverage.20120522	FALSE	FALSE	4	N/A			WT,WT	WT	WT	WT,WT	TRUE		Negative		TRUE
1000Genomes	NA11843.mapped.ILLUMINA.bwa.CEU.low_coverage.20120522	FALSE	FALSE	4	N/A			WT,WT	WT	WT	WT,WT	TRUE		Negative		TRUE
1000Genomes	NA19012.mapped.ILLUMINA.bwa.JPT.low_coverage.20120522	FALSE	FALSE	4	N/A			WT,WT	WT	WT	WT,WT	TRUE		Negative		TRUE
1000Genomes	HG01357.mapped.ILLUMINA.bwa.CLM.low_coverage.20120522							WT,WT	WT	WT	WT,WT	TRUE		Negative		TRUE
1000Genomes	NA18567.mapped.ILLUMINA.bwa.CHB.low_coverage.20120522	FALSE	FALSE	4	N/A			WT,WT	WT	WT	WT,WT	TRUE		Negative		TRUE
1000Genomes	HG00580.mapped.ILLUMINA.bwa.CHS.low_coverage.20120522							WT,WT	WT	WT	WT,WT	TRUE		Negative		TRUE
1000Genomes	NA19236.mapped.ILLUMINA.bwa.YRI.low_coverage.20120522	FALSE	FALSE	4	N/A			WT,WT	WT	WT	WT,WT	TRUE		Negative		TRUE
1000Genomes	HG01951.mapped.ILLUMINA.bwa.PEL.low_coverage.20120522	FALSE	FALSE	4	N/A			WT,WT	WT	WT	WT,WT	TRUE		Negative		TRUE
1000Genomes	HG01817.mapped.ILLUMINA.bwa.CDX.low_coverage.20120522							WT,WT	WT	WT	WT,WT	TRUE		Negative		TRUE
1000Genomes	HG00154.mapped.ILLUMINA.bwa.GBR.low_coverage.20120522	FALSE	FALSE	4	N/A			WT,WT	WT	WT	WT,WT	TRUE		Negative		TRUE
1000Genomes	NA18565.mapped.ILLUMINA.bwa.CHB.low_coverage.20120522	FALSE	FALSE	4	N/A			WT,WT	WT	WT	WT,WT	TRUE		Negative		TRUE
1000Genomes	NA19747.mapped.ILLUMINA.bwa.MXL.low_coverage.20120522	FALSE	FALSE	4	N/A			WT,WT	WT	WT	WT,WT	TRUE		Negative		TRUE
1000Genomes	HG02187.mapped.ILLUMINA.bwa.CDX.low_coverage.20120522	FALSE	FALSE	4	N/A			WT,WT	WT	WT	WT,WT	TRUE		Negative		TRUE
1000Genomes	NA19064.mapped.ILLUMINA.bwa.JPT.low_coverage.20120522	FALSE	FALSE	4	N/A			WT,WT	WT	WT	WT,WT	TRUE		Negative		TRUE
1000Genomes	NA19758.mapped.ILLUMINA.bwa.MXL.low_coverage.20120522	FALSE	FALSE	4	N/A			WT,WT	WT	WT	WT,WT	TRUE		Negative		TRUE
1000Genomes	HG02079.mapped.ILLUMINA.bwa.KHV.low_coverage.20120522							WT,WT	WT	WT	WT,WT	TRUE		Negative		TRUE
1000Genomes	HG01253.mapped.ILLUMINA.bwa.CLM.low_coverage.20120522	FALSE	FALSE	4	N/A			WT,WT	WT	WT	WT,WT	TRUE		Negative		TRUE
1000Genomes	HG01247.mapped.ILLUMINA.bwa.PUR.low_coverage.20120522	FALSE	FALSE	4	N/A			WT,WT	WT	WT	WT,WT	TRUE		Negative		TRUE
1000Genomes	HG02399.mapped.ILLUMINA.bwa.CDX.low_coverage.20120522							WT,WT	WT	WT	WT,WT	TRUE		Negative		TRUE
1000Genomes	HG02235.mapped.ILLUMINA.bwa.IBS.low_coverage.20120522	FALSE	FALSE	4	N/A			WT,WT	WT	WT	WT,WT	TRUE		Negative		TRUE
1000Genomes	HG01111.mapped.ILLUMINA.bwa.PUR.low_coverage.20120522	FALSE	FALSE	4	N/A			WT,WT	WT	WT	WT,WT	TRUE		Negative		TRUE
1000Genomes	NA19375.mapped.ILLUMINA.bwa.LWK.low_coverage.20120522	FALSE	FALSE	4	N/A			WT,WT	WT	WT	WT,WT	TRUE		Negative		TRUE
1000Genomes	HG00626.mapped.ILLUMINA.bwa.CHS.low_coverage.20120522	FALSE	FALSE	4	N/A			WT,WT	WT	WT	WT,WT	TRUE		Negative		TRUE
1000Genomes	NA19313.mapped.ILLUMINA.bwa.LWK.low_coverage.20120522	FALSE	FALSE	4	N/A			WT,WT	WT	WT	WT,WT	TRUE		Negative		TRUE
1000Genomes	HG01204.mapped.ILLUMINA.bwa.PUR.low_coverage.20120522	FALSE	FALSE	4	N/A			WT,WT	WT	WT	WT,WT	TRUE		Negative		TRUE
1000Genomes	HG01871.mapped.ILLUMINA.bwa.KHV.low_coverage.20120522	FALSE	FALSE	4	N/A			WT,WT	WT	WT	WT,WT	TRUE		Negative		TRUE
1000Genomes	NA20854.mapped.ILLUMINA.bwa.GIH.low_coverage.20120522	FALSE	FALSE	4	N/A			WT,WT	WT	WT	WT,WT	TRUE		Negative		TRUE
1000Genomes	NA19660.mapped.ILLUMINA.bwa.MXL.low_coverage.20120522	FALSE	FALSE	4	N/A			WT,WT	WT	WT	WT,WT	TRUE		Negative		TRUE
1000Genomes	HG01596.mapped.ILLUMINA.bwa.KHV.low_coverage.20120522	FALSE	FALSE	4	N/A			WT,WT	WT	WT	WT,WT	TRUE		Negative		TRUE
1000Genomes	HG00155.mapped.ILLUMINA.bwa.GBR.low_coverage.20120522	FALSE	FALSE	4	N/A			WT,WT	WT	WT	WT,WT	TRUE		Negative		TRUE
1000Genomes	HG00500.mapped.ILLUMINA.bwa.CHS.low_coverage.20120522	FALSE	FALSE	4	N/A			WT,WT	WT	WT	WT,WT	TRUE		Negative		TRUE
1000Genomes	HG01519.mapped.ILLUMINA.bwa.IBS.low_coverage.20120522	FALSE	FALSE	4	N/A			WT,WT	WT	WT	WT,WT	TRUE		Negative		TRUE
1000Genomes	HG00533.mapped.ILLUMINA.bwa.CHS.low_coverage.20120522	FALSE	FALSE	4	N/A			WT,WT	WT	WT	WT,WT	TRUE		Negative		TRUE
1000Genomes	HG01815.mapped.ILLUMINA.bwa.CDX.low_coverage.20120522	FALSE	FALSE	4	N/A			WT,WT	WT	WT	WT,WT	TRUE		Negative		TRUE
1000Genomes	HG01351.mapped.ILLUMINA.bwa.CLM.low_coverage.20120522	FALSE	FALSE	4	N/A			WT,WT	WT	WT	WT,WT	TRUE		Negative		TRUE
1000Genomes	HG00171.mapped.ILLUMINA.bwa.FIN.low_coverage.20120522	FALSE	FALSE	4	N/A			WT,WT	WT	WT	WT,WT	TRUE		Negative		TRUE
1000Genomes	NA19068.mapped.ILLUMINA.bwa.JPT.low_coverage.20120522	FALSE	FALSE	4	N/A			WT,WT	WT	WT	WT,WT	TRUE		Negative		TRUE
1000Genomes	HG02332.mapped.ILLUMINA.bwa.ACB.low_coverage.20120522	FALSE	FALSE	4	N/A			WT,WT	WT	WT	WT,WT	TRUE		Negative		TRUE
1000Genomes	HG01572.mapped.ILLUMINA.bwa.PEL.low_coverage.20120522	FALSE	FALSE	4	N/A			WT,WT	WT	WT	WT,WT	TRUE		Negative		TRUE
1000Genomes	HG01893.mapped.ILLUMINA.bwa.PEL.low_coverage.20120522							WT,WT	WT	WT	WT,WT	TRUE		Negative		TRUE
1000Genomes	NA19455.mapped.ILLUMINA.bwa.LWK.low_coverage.20120522							WT,WT	WT	WT	WT,WT	TRUE		Negative		TRUE
1000Genomes	NA19087.mapped.ILLUMINA.bwa.JPT.low_coverage.20120522	FALSE	FALSE	4	N/A			WT,WT	WT	WT	WT,WT	TRUE		Negative		TRUE
1000Genomes	HG00285.mapped.ILLUMINA.bwa.FIN.low_coverage.20120522	FALSE	FALSE	4	N/A			WT,WT	WT	WT	WT,WT	TRUE		Negative		TRUE
1000Genomes	HG02009.mapped.ILLUMINA.bwa.ACB.low_coverage.20120522	FALSE	FALSE	4	N/A			WT,WT	WT	WT	WT,WT	TRUE		Negative		TRUE
1000Genomes	HG02363.mapped.ILLUMINA.bwa.CDX.low_coverage.20120522	FALSE	FALSE	3	FALSE			WT,WT	WT	WT	WT,WT	TRUE		Negative		TRUE
1000Genomes	HG02116.mapped.ILLUMINA.bwa.KHV.low_coverage.20120522	FALSE	FALSE	4	N/A			WT,WT	WT	WT	WT,WT	TRUE		Negative		TRUE
1000Genomes	HG00325.mapped.ILLUMINA.bwa.FIN.low_coverage.20120522	FALSE	FALSE	4	N/A			WT,WT	WT	WT	WT,WT	TRUE		Negative		TRUE
1000Genomes	NA19397.mapped.ILLUMINA.bwa.LWK.low_coverage.20120522	FALSE	FALSE	4	N/A			WT,WT	WT	WT	WT,WT	TRUE		Negative		TRUE
1000Genomes	NA19463.mapped.ILLUMINA.bwa.LWK.low_coverage.20120522	FALSE	FALSE	4	N/A			WT,WT	WT	WT	WT,WT	TRUE		Negative		TRUE
1000Genomes	NA21086.mapped.ILLUMINA.bwa.GIH.low_coverage.20120522	FALSE	FALSE	4	N/A			WT,WT	WT	WT	WT,WT	TRUE		Negative		TRUE
1000Genomes	NA19776.mapped.ILLUMINA.bwa.MXL.low_coverage.20120522	FALSE	FALSE	4	N/A			WT,WT	WT	WT	WT,WT	TRUE		Negative		TRUE
1000Genomes	HG01375.mapped.ILLUMINA.bwa.CLM.low_coverage.20120522	TRUE	FALSE	4	N/A	A495P/A495P		A495P,A495P	WT	WT	WT,WT	FALSE		Negative
1000Genomes	HG00138.mapped.ILLUMINA.bwa.GBR.low_coverage.20120522	FALSE	FALSE	4	N/A			WT,WT	WT	WT	WT,WT	TRUE		Negative		TRUE
1000Genomes	HG01762.mapped.ILLUMINA.bwa.IBS.low_coverage.20120522	FALSE	FALSE	4	N/A			WT,WT	WT	WT	WT,WT	TRUE		Negative		TRUE
1000Genomes	NA19451.mapped.ILLUMINA.bwa.LWK.low_coverage.20120522							WT,WT	WT	WT	WT,WT	TRUE		Negative		TRUE
1000Genomes	HG00242.mapped.ILLUMINA.bwa.GBR.low_coverage.20120522	FALSE	FALSE	4	N/A			WT,WT	WT	WT	WT,WT	TRUE		Negative		TRUE
1000Genomes	HG02373.mapped.ILLUMINA.bwa.CDX.low_coverage.20120522	FALSE	FALSE	4	N/A			WT,WT	WT	WT	WT,WT	TRUE		Negative		TRUE
1000Genomes	HG01873.mapped.ILLUMINA.bwa.KHV.low_coverage.20120522	FALSE	FALSE	4	N/A			WT,WT	WT	WT	WT,WT	TRUE		Negative		TRUE
1000Genomes	HG01846.mapped.ILLUMINA.bwa.KHV.low_coverage.20120522							WT,WT	WT	WT	WT,WT	TRUE		Negative		TRUE
1000Genomes	HG00274.mapped.ILLUMINA.bwa.FIN.low_coverage.20120522	FALSE	FALSE	4	N/A			WT,WT	WT	WT	WT,WT	TRUE		Negative		TRUE
1000Genomes	HG01857.mapped.ILLUMINA.bwa.KHV.low_coverage.20120522							WT,WT	WT	WT	WT,WT	TRUE		Negative		TRUE
1000Genomes	NA18959.mapped.ILLUMINA.bwa.JPT.low_coverage.20130415	FALSE	FALSE	4	N/A			WT,WT	WT	WT	WT,WT	TRUE		Negative		TRUE
1000Genomes	NA18570.mapped.ILLUMINA.bwa.CHB.low_coverage.20130415							WT,WT	WT	WT	WT,WT	TRUE		Negative		TRUE
1000Genomes	HG01860.mapped.ILLUMINA.bwa.KHV.low_coverage.20130415	FALSE	FALSE	4	N/A			WT,WT	WT	WT	WT,WT	TRUE		Negative		TRUE
1000Genomes	HG02649.mapped.ILLUMINA.bwa.PJL.low_coverage.20130415	FALSE	FALSE	4	N/A			WT,WT	WT	WT	WT,WT	TRUE		Negative		TRUE
1000Genomes	NA18543.mapped.ILLUMINA.bwa.CHB.low_coverage.20130415	FALSE	FALSE	4	N/A			WT,WT	WT	WT	WT,WT	TRUE		Negative		TRUE
1000Genomes	HG00421.mapped.ILLUMINA.bwa.CHS.low_coverage.20130415							WT,WT	WT	WT	WT,WT	TRUE		Negative		TRUE
1000Genomes	HG02594.mapped.ILLUMINA.bwa.GWD.low_coverage.20130415	FALSE	FALSE	4	N/A			WT,WT	WT	WT	WT,WT	TRUE		Negative		TRUE
1000Genomes	NA19031.mapped.ILLUMINA.bwa.LWK.low_coverage.20130415	FALSE	FALSE	6	N/A			WT,WT	WT	WT	WT,WT	TRUE		Negative		TRUE
1000Genomes	NA18995.mapped.ILLUMINA.bwa.JPT.low_coverage.20130415							WT,WT	WT	WT	WT,WT	TRUE		Negative		TRUE
1000Genomes	HG00355.mapped.ILLUMINA.bwa.FIN.low_coverage.20130415	FALSE	FALSE	4	N/A			WT,WT	WT	WT	WT,WT	TRUE		Negative		TRUE
1000Genomes	HG00351.mapped.ILLUMINA.bwa.FIN.low_coverage.20130415	FALSE	FALSE	4	N/A			WT,WT	WT	WT	WT,WT	TRUE		Negative		TRUE
1000Genomes	HG02881.mapped.ILLUMINA.bwa.GWD.low_coverage.20130415	FALSE	FALSE	4	N/A			WT,WT	WT	WT	WT,WT	TRUE		Negative		TRUE
1000Genomes	NA18861.mapped.ILLUMINA.bwa.YRI.low_coverage.20130415	FALSE	FALSE	4	N/A			WT,WT	WT	WT	WT,WT	TRUE		Negative		TRUE
1000Genomes	NA19190.mapped.ILLUMINA.bwa.YRI.low_coverage.20130415	FALSE	FALSE	6	N/A			WT,WT	WT	WT	WT,WT	TRUE		Negative		TRUE
1000Genomes	NA20765.mapped.ILLUMINA.bwa.TSI.low_coverage.20130415	FALSE	FALSE	4	N/A			WT,WT	WT	WT	WT,WT	TRUE		Negative		TRUE
1000Genomes	HG02082.mapped.ILLUMINA.bwa.KHV.low_coverage.20130415	FALSE	FALSE	4	N/A			WT,WT	WT	WT	WT,WT	TRUE		Negative		TRUE
1000Genomes	HG03105.mapped.ILLUMINA.bwa.ESN.low_coverage.20130415	FALSE	FALSE	4	N/A			WT,WT	WT	WT	WT,WT	TRUE		Negative		TRUE
1000Genomes	HG04212.mapped.ILLUMINA.bwa.ITU.low_coverage.20130415							WT,WT	WT	WT	WT,WT	TRUE		Negative		TRUE
1000Genomes	HG03803.mapped.ILLUMINA.bwa.BEB.low_coverage.20130415	FALSE	FALSE	4	N/A			WT,WT	WT	WT	WT,WT	TRUE		Negative		TRUE
1000Genomes	HG03518.mapped.ILLUMINA.bwa.ESN.low_coverage.20130415	FALSE	FALSE	4	N/A			WT,WT	WT	WT	WT,WT	TRUE		Negative		TRUE
1000Genomes	HG03063.mapped.ILLUMINA.bwa.MSL.low_coverage.20130415	FALSE	FALSE	4	N/A			WT,WT	WT	WT	WT,WT	TRUE		Negative		TRUE
1000Genomes	HG01046.mapped.ILLUMINA.bwa.CDX.low_coverage.20130415	FALSE	FALSE	4	N/A			WT,WT	WT	WT	WT,WT	TRUE		Negative		TRUE
1000Genomes	NA21104.mapped.ILLUMINA.bwa.GIH.low_coverage.20130415	FALSE	FALSE	4	N/A			WT,WT	WT	WT	WT,WT	TRUE		Negative		TRUE
1000Genomes	HG03082.mapped.ILLUMINA.bwa.MSL.low_coverage.20130415	FALSE	FALSE	4	N/A			WT,WT	WT	WT	WT,WT	TRUE		Negative		TRUE
1000Genomes	NA18595.mapped.ILLUMINA.bwa.CHB.low_coverage.20130415	FALSE	FALSE	4	N/A			WT,WT	WT	WT	WT,WT	TRUE		Negative		TRUE
1000Genomes	NA18563.mapped.ILLUMINA.bwa.CHB.low_coverage.20130415							WT,WT	WT	WT	WT,WT	TRUE		Negative		TRUE
1000Genomes	NA18972.mapped.ILLUMINA.bwa.JPT.low_coverage.20130415	FALSE	FALSE	4	N/A			WT,WT	WT	WT	WT,WT	TRUE		Negative		TRUE
1000Genomes	NA18546.mapped.ILLUMINA.bwa.CHB.low_coverage.20130415	FALSE	FALSE	4	N/A			WT,WT	WT	WT	WT,WT	TRUE		Negative		TRUE
1000Genomes	HG03989.mapped.ILLUMINA.bwa.STU.low_coverage.20130415	FALSE	FALSE	4	N/A			WT,WT	WT	WT	WT,WT	TRUE		Negative		TRUE
1000Genomes	HG03875.mapped.ILLUMINA.bwa.ITU.low_coverage.20130415							WT,WT	WT	WT	WT,WT	TRUE		Negative		TRUE
1000Genomes	HG04202.mapped.ILLUMINA.bwa.ITU.low_coverage.20130415							WT,WT	WT	WT	WT,WT	TRUE		Negative		TRUE
1000Genomes	HG02086.mapped.ILLUMINA.bwa.KHV.low_coverage.20130415	FALSE	FALSE	4	N/A			WT,WT	WT	WT	WT,WT	TRUE		Negative		TRUE
1000Genomes	NA19086.mapped.ILLUMINA.bwa.JPT.low_coverage.20130415	FALSE	FALSE	4	N/A			WT,WT	WT	WT	WT,WT	TRUE		Negative		TRUE
1000Genomes	HG02304.mapped.ILLUMINA.bwa.PEL.low_coverage.20130415							WT,WT	WT	WT	WT,WT	TRUE		Negative		TRUE
1000Genomes	HG04238.mapped.ILLUMINA.bwa.ITU.low_coverage.20130415							WT,WT	WT	WT	WT,WT	TRUE		Negative		TRUE
1000Genomes	NA19913.mapped.ILLUMINA.bwa.ASW.low_coverage.20130415	FALSE	FALSE	4	N/A			WT,WT	WT	WT	WT,WT	TRUE		Negative		TRUE
1000Genomes	NA20863.mapped.ILLUMINA.bwa.GIH.low_coverage.20130415	FALSE	FALSE	4	N/A			WT,WT	WT	WT	WT,WT	TRUE		Negative		TRUE
1000Genomes	HG00253.mapped.ILLUMINA.bwa.GBR.low_coverage.20130415							WT,WT	WT	WT	WT,WT	TRUE		Negative		TRUE
1000Genomes	NA12830.mapped.ILLUMINA.bwa.CEU.low_coverage.20130415	FALSE	FALSE	4	N/A			WT,WT	WT	WT	WT,WT	TRUE		Negative		TRUE
1000Genomes	HG02479.mapped.ILLUMINA.bwa.ACB.low_coverage.20130415	FALSE	FALSE	4	N/A			WT,WT	WT	WT	WT,WT	TRUE		Negative		TRUE
1000Genomes	HG03517.mapped.ILLUMINA.bwa.ESN.low_coverage.20130415	FALSE	FALSE	4	N/A			WT,WT	WT	WT	WT,WT	TRUE		Negative		TRUE
1000Genomes	HG02870.mapped.ILLUMINA.bwa.GWD.low_coverage.20130415	FALSE	FALSE	4	N/A			WT,WT	WT	WT	WT,WT	TRUE		Negative		TRUE
1000Genomes	NA18544.mapped.ILLUMINA.bwa.CHB.low_coverage.20130415	FALSE	FALSE	4	N/A			WT,WT	WT	WT	WT,WT	TRUE		Negative		TRUE
1000Genomes	NA19240.mapped.ILLUMINA.bwa.YRI.low_coverage.20130415	FALSE	FALSE	4	N/A			WT,WT	WT	WT	WT,WT	TRUE		Negative		TRUE
1000Genomes	NA19042.mapped.ILLUMINA.bwa.LWK.low_coverage.20130415	FALSE	FALSE	4	N/A			WT,WT	WT	WT	WT,WT	TRUE		Negative		TRUE
1000Genomes	HG04173.mapped.ILLUMINA.bwa.BEB.low_coverage.20130415	FALSE	FALSE	4	N/A			WT,WT	WT	WT	WT,WT	TRUE		Negative		TRUE
1000Genomes	HG03653.mapped.ILLUMINA.bwa.PJL.low_coverage.20130415							WT,WT	WT	WT	WT,WT	TRUE		Negative		TRUE
1000Genomes	NA11933.mapped.ILLUMINA.bwa.CEU.low_coverage.20130415	FALSE	FALSE	4	N/A		c.1223C>T(p.Thr408Met)	c.1223C>T(p.Thr408Met),WT	WT	WT	WT,WT	FALSE		Negative
1000Genomes	NA20785.mapped.ILLUMINA.bwa.TSI.low_coverage.20130415	FALSE	FALSE	4	N/A			WT,WT	WT	WT	WT,WT	TRUE		Negative		TRUE
1000Genomes	NA18942.mapped.ILLUMINA.bwa.JPT.low_coverage.20130415	FALSE	FALSE	4	N/A			WT,WT	WT	WT	WT,WT	TRUE		Negative		TRUE
1000Genomes	HG03091.mapped.ILLUMINA.bwa.MSL.low_coverage.20130415	FALSE	FALSE	4	N/A			WT,WT	WT	WT	WT,WT	TRUE		Negative		TRUE
1000Genomes	HG02798.mapped.ILLUMINA.bwa.GWD.low_coverage.20130415	FALSE	FALSE	4	N/A			WT,WT	WT	WT	WT,WT	TRUE		Negative		TRUE
1000Genomes	HG02585.mapped.ILLUMINA.bwa.GWD.low_coverage.20130415	FALSE	FALSE	4	N/A			WT,WT	WT	WT	WT,WT	TRUE		Negative		TRUE
1000Genomes	NA20762.mapped.ILLUMINA.bwa.TSI.low_coverage.20130415	FALSE	FALSE	4	N/A			WT,WT	WT	WT	WT,WT	TRUE		Negative		TRUE
1000Genomes	NA20529.mapped.ILLUMINA.bwa.TSI.low_coverage.20130415	FALSE	FALSE	4	N/A			WT,WT	WT	WT	WT,WT	TRUE		Negative		TRUE
1000Genomes	HG02260.mapped.ILLUMINA.bwa.PEL.low_coverage.20130415							WT,WT	WT	WT	WT,WT	TRUE		Negative		TRUE
1000Genomes	NA20532.mapped.ILLUMINA.bwa.TSI.low_coverage.20130415	FALSE	FALSE	4	N/A			WT,WT	WT	WT	WT,WT	TRUE		Negative		TRUE
1000Genomes	HG04177.mapped.ILLUMINA.bwa.BEB.low_coverage.20130415	FALSE	FALSE	4	N/A			WT,WT	WT	WT	WT,WT	TRUE		Negative		TRUE
1000Genomes	HG01063.mapped.ILLUMINA.bwa.PUR.low_coverage.20130415							WT,WT	WT	WT	WT,WT	TRUE		Negative		TRUE
1000Genomes	HG02139.mapped.ILLUMINA.bwa.KHV.low_coverage.20130415	FALSE	FALSE	4	N/A			WT,WT	WT	WT	WT,WT	TRUE		Negative		TRUE
1000Genomes	HG02089.mapped.ILLUMINA.bwa.PEL.low_coverage.20130415	FALSE	FALSE	4	N/A			WT,WT	WT	WT	WT,WT	TRUE		Negative		TRUE
1000Genomes	NA12413.mapped.ILLUMINA.bwa.CEU.low_coverage.20130415	FALSE	FALSE	4	N/A			WT,WT	WT	WT	WT,WT	TRUE		Negative		TRUE
1000Genomes	NA19035.mapped.ILLUMINA.bwa.LWK.low_coverage.20130415	FALSE	FALSE	4	N/A			WT,WT	WT	WT	WT,WT	TRUE		Negative		TRUE
1000Genomes	NA18644.mapped.ILLUMINA.bwa.CHB.low_coverage.20130415	FALSE	FALSE	4	N/A			WT,WT	WT	WT	WT,WT	TRUE		Negative		TRUE
1000Genomes	NA20543.mapped.ILLUMINA.bwa.TSI.low_coverage.20130415	FALSE	FALSE	4	N/A			WT,WT	WT	WT	WT,WT	TRUE		Negative		TRUE
1000Genomes	NA20298.mapped.ILLUMINA.bwa.ASW.low_coverage.20130415	FALSE	FALSE	5	N/A			WT,WT	WT	WT	WT,WT	TRUE		Negative		TRUE
1000Genomes	HG00448.mapped.ILLUMINA.bwa.CHS.low_coverage.20130415	FALSE	FALSE	4	N/A			WT,WT	WT	WT	WT,WT	TRUE		Negative		TRUE
1000Genomes	HG02301.mapped.ILLUMINA.bwa.PEL.low_coverage.20130415	FALSE	FALSE	4	N/A			WT,WT	WT	WT	WT,WT	TRUE		Negative		TRUE
1000Genomes	HG01077.mapped.ILLUMINA.bwa.PUR.low_coverage.20130415							WT,WT	WT	WT	WT,WT	TRUE		Negative		TRUE
1000Genomes	HG00867.mapped.ILLUMINA.bwa.CDX.low_coverage.20130415	FALSE	FALSE	4	N/A			WT,WT	WT	WT	WT,WT	TRUE		Negative		TRUE
1000Genomes	HG03363.mapped.ILLUMINA.bwa.ESN.low_coverage.20130415	FALSE	FALSE	4	N/A			WT,WT	WT	WT	WT,WT	TRUE		Negative		TRUE
1000Genomes	HG03778.mapped.ILLUMINA.bwa.ITU.low_coverage.20130415							WT,WT	WT	WT	WT,WT	TRUE		Negative		TRUE
1000Genomes	HG00332.mapped.ILLUMINA.bwa.FIN.low_coverage.20130415	FALSE	FALSE	4	N/A			WT,WT	WT	WT	WT,WT	TRUE		Negative		TRUE
1000Genomes	NA18978.mapped.ILLUMINA.bwa.JPT.low_coverage.20130415	FALSE	FALSE	4	N/A			WT,WT	WT	WT	WT,WT	TRUE		Negative		TRUE
1000Genomes	HG00115.mapped.ILLUMINA.bwa.GBR.low_coverage.20130415	FALSE	FALSE	4	N/A			WT,WT	WT	WT	WT,WT	TRUE		Negative		TRUE
1000Genomes	HG03225.mapped.ILLUMINA.bwa.MSL.low_coverage.20130415	FALSE	FALSE	4	N/A			WT,WT	WT	WT	WT,WT	TRUE		Negative		TRUE
1000Genomes	HG01630.mapped.ILLUMINA.bwa.IBS.low_coverage.20130415	FALSE	FALSE	4	N/A			WT,WT	WT	WT	WT,WT	TRUE		Negative		TRUE
1000Genomes	HG02142.mapped.ILLUMINA.bwa.KHV.low_coverage.20130415	FALSE	FALSE	3	FALSE			WT,WT	WT	WT	WT,WT	TRUE		Negative		TRUE
1000Genomes	NA18907.mapped.ILLUMINA.bwa.YRI.low_coverage.20130415	FALSE	FALSE	4	N/A			WT,WT	WT	WT	WT,WT	TRUE		Negative		TRUE
1000Genomes	HG02808.mapped.ILLUMINA.bwa.GWD.low_coverage.20130415	FALSE	FALSE	4	N/A			WT,WT	WT	WT	WT,WT	TRUE		Negative		TRUE
1000Genomes	HG04107.mapped.ILLUMINA.bwa.STU.low_coverage.20130415							WT,WT	WT	WT	WT,WT	TRUE		Negative		TRUE
1000Genomes	NA18881.mapped.ILLUMINA.bwa.YRI.low_coverage.20130415	FALSE	FALSE	4	N/A			WT,WT	WT	WT	WT,WT	TRUE		Negative		TRUE
1000Genomes	HG04189.mapped.ILLUMINA.bwa.BEB.low_coverage.20130415	FALSE	FALSE	4	N/A			WT,WT	WT	WT	WT,WT	TRUE		Negative		TRUE
1000Genomes	HG03073.mapped.ILLUMINA.bwa.MSL.low_coverage.20130415	FALSE	FALSE	4	N/A			WT,WT	WT	WT	WT,WT	TRUE		Negative		TRUE
1000Genomes	HG01924.mapped.ILLUMINA.bwa.PEL.low_coverage.20130415	FALSE	FALSE	4	N/A			WT,WT	WT	WT	WT,WT	TRUE		Negative		TRUE
1000Genomes	HG00428.mapped.ILLUMINA.bwa.CHS.low_coverage.20130415	FALSE	FALSE	4	N/A			WT,WT	WT	WT	WT,WT	TRUE		Negative		TRUE
1000Genomes	HG01620.mapped.ILLUMINA.bwa.IBS.low_coverage.20130415	FALSE	FALSE	4	N/A			WT,WT	WT	WT	WT,WT	TRUE		Negative		TRUE
1000Genomes	NA19113.mapped.ILLUMINA.bwa.YRI.low_coverage.20130415	FALSE	FALSE	4	N/A			WT,WT	WT	WT	WT,WT	TRUE		Negative		TRUE
1000Genomes	HG02286.mapped.ILLUMINA.bwa.PEL.low_coverage.20130415	FALSE	FALSE	4	N/A			WT,WT	WT	WT	WT,WT	TRUE		Negative		TRUE
1000Genomes	HG01583.mapped.ILLUMINA.bwa.PJL.low_coverage.20130415							WT,WT	WT	WT	WT,WT	TRUE		Negative		TRUE
1000Genomes	NA20527.mapped.ILLUMINA.bwa.TSI.low_coverage.20130415	FALSE	FALSE	4	N/A			WT,WT	WT	WT	WT,WT	TRUE		Negative		TRUE
1000Genomes	NA20539.mapped.ILLUMINA.bwa.TSI.low_coverage.20130415	FALSE	FALSE	4	N/A			WT,WT	WT	WT	WT,WT	TRUE		Negative		TRUE
1000Genomes	NA19027.mapped.ILLUMINA.bwa.LWK.low_coverage.20130415	FALSE	FALSE	4	N/A			WT,WT	WT	WT	WT,WT	TRUE		Negative		TRUE
1000Genomes	NA20585.mapped.ILLUMINA.bwa.TSI.low_coverage.20130415	FALSE	FALSE	4	N/A			WT,WT	WT	WT	WT,WT	TRUE		Negative		TRUE
1000Genomes	HG02494.mapped.ILLUMINA.bwa.PJL.low_coverage.20130415							WT,WT	WT	WT	WT,WT	TRUE		Negative		TRUE
1000Genomes	HG01398.mapped.ILLUMINA.bwa.PUR.low_coverage.20130415	FALSE	FALSE	4	N/A			WT,WT	WT	WT	WT,WT	TRUE		Negative		TRUE
1000Genomes	HG03157.mapped.ILLUMINA.bwa.ESN.low_coverage.20130415							WT,WT	WT	WT	WT,WT	TRUE		Negative		TRUE
1000Genomes	HG02979.mapped.ILLUMINA.bwa.ESN.low_coverage.20130415	FALSE	FALSE	4	N/A			WT,WT	WT	WT	WT,WT	TRUE		Negative		TRUE
1000Genomes	HG03965.mapped.ILLUMINA.bwa.ITU.low_coverage.20130415							WT,WT	WT	WT	WT,WT	TRUE		Negative		TRUE
1000Genomes	NA19206.mapped.ILLUMINA.bwa.YRI.low_coverage.20130415	FALSE	FALSE	4	N/A			WT,WT	WT	WT	WT,WT	TRUE		Negative		TRUE
1000Genomes	NA12717.mapped.ILLUMINA.bwa.CEU.low_coverage.20130422	FALSE	FALSE	4	N/A			WT,WT	WT	WT	WT,WT	TRUE		Negative		TRUE
1000Genomes	HG03108.mapped.ILLUMINA.bwa.ESN.low_coverage.20130422	FALSE	FALSE	4	N/A			WT,WT	WT	WT	WT,WT	TRUE		Negative		TRUE
1000Genomes	NA20756.mapped.ILLUMINA.bwa.TSI.low_coverage.20130422	FALSE	FALSE	5	N/A			WT,WT	WT	WT	WT,WT	TRUE		Negative		TRUE
1000Genomes	NA20541.mapped.ILLUMINA.bwa.TSI.low_coverage.20130422	FALSE	FALSE	4	N/A			WT,WT	WT	WT	WT,WT	TRUE		Negative		TRUE
1000Genomes	NA20766.mapped.ILLUMINA.bwa.TSI.low_coverage.20130422	FALSE	FALSE	4	N/A			WT,WT	WT	WT	WT,WT	TRUE		Negative		TRUE
1000Genomes	NA12751.mapped.ILLUMINA.bwa.CEU.low_coverage.20130422	FALSE	FALSE	4	N/A			WT,WT	WT	WT	WT,WT	TRUE		Negative		TRUE
1000Genomes	HG03882.mapped.ILLUMINA.bwa.ITU.low_coverage.20130422	FALSE	FALSE	4	N/A			WT,WT	WT	WT	WT,WT	TRUE		Negative		TRUE
1000Genomes	NA20761.mapped.ILLUMINA.bwa.TSI.low_coverage.20130422	FALSE	FALSE	4	N/A			WT,WT	WT	WT	WT,WT	TRUE		Negative		TRUE
1000Genomes	NA20754.mapped.ILLUMINA.bwa.TSI.low_coverage.20130422	FALSE	FALSE	4	N/A			WT,WT	WT	WT	WT,WT	TRUE		Negative		TRUE
1000Genomes	NA20759.mapped.ILLUMINA.bwa.TSI.low_coverage.20130422	FALSE	FALSE	4	N/A			WT,WT	WT	WT	WT,WT	TRUE		Negative		TRUE
1000Genomes	NA20758.mapped.ILLUMINA.bwa.TSI.low_coverage.20130422	FALSE	FALSE	4	N/A			WT,WT	WT	WT	WT,WT	TRUE		Negative		TRUE
1000Genomes	HG03773.mapped.ILLUMINA.bwa.ITU.low_coverage.20130422							WT,WT	WT	WT	WT,WT	TRUE		Negative		TRUE
1000Genomes	HG00731.mapped.ILLUMINA.bwa.PUR.low_coverage.20130422	FALSE	FALSE	4	N/A			WT,WT	WT	WT	WT,WT	TRUE		Negative		TRUE
1000Genomes	HG01509.mapped.ILLUMINA.bwa.IBS.low_coverage.20130422	FALSE	FALSE	4	N/A			WT,WT	WT	WT	WT,WT	TRUE		Negative		TRUE
1000Genomes	NA12761.mapped.ILLUMINA.bwa.CEU.low_coverage.20130422	FALSE	FALSE	4	N/A			WT,WT	WT	WT	WT,WT	TRUE		Negative		TRUE
1000Genomes	NA20581.mapped.ILLUMINA.bwa.TSI.low_coverage.20130422	FALSE	FALSE	4	N/A			WT,WT	WT	WT	WT,WT	TRUE		Negative		TRUE
1000Genomes	NA12750.mapped.ILLUMINA.bwa.CEU.low_coverage.20130422	FALSE	FALSE	4	N/A			WT,WT	WT	WT	WT,WT	TRUE		Negative		TRUE
1000Genomes	NA20536.mapped.ILLUMINA.bwa.TSI.low_coverage.20130422	FALSE	FALSE	4	N/A			WT,WT	WT	WT	WT,WT	TRUE		Negative		TRUE
1000Genomes	NA20753.mapped.ILLUMINA.bwa.TSI.low_coverage.20130422	FALSE	FALSE	4	N/A			WT,WT	WT	WT	WT,WT	TRUE		Negative		TRUE
1000Genomes	NA20534.mapped.ILLUMINA.bwa.TSI.low_coverage.20130422	FALSE	FALSE	4	N/A			WT,WT	WT	WT	WT,WT	TRUE		Negative		TRUE
1000Genomes	NA12716.mapped.ILLUMINA.bwa.CEU.low_coverage.20130422	FALSE	FALSE	4	N/A			WT,WT	WT	WT	WT,WT	TRUE		Negative		TRUE
1000Genomes	HG00288.mapped.ILLUMINA.bwa.FIN.low_coverage.20130502	FALSE	FALSE	4	N/A			WT,WT	WT	WT	WT,WT	TRUE		Negative		TRUE
1000Genomes	HG01405.mapped.ILLUMINA.bwa.PUR.low_coverage.20130502	FALSE	FALSE	4	N/A			WT,WT	WT	WT	WT,WT	TRUE		Negative		TRUE
1000Genomes	HG04180.mapped.ILLUMINA.bwa.BEB.low_coverage.20130502	FALSE	FALSE	4	N/A			WT,WT	WT	WT	WT,WT	TRUE		Negative		TRUE
1000Genomes	HG02410.mapped.ILLUMINA.bwa.CDX.low_coverage.20130502	FALSE	FALSE	4	N/A			WT,WT	WT	WT	WT,WT	TRUE		Negative		TRUE
1000Genomes	HG02879.mapped.ILLUMINA.bwa.GWD.low_coverage.20130502	FALSE	FALSE	4	N/A			WT,WT	WT	WT	WT,WT	TRUE		Negative		TRUE
1000Genomes	NA12763.mapped.ILLUMINA.bwa.CEU.low_coverage.20130502	FALSE	FALSE	4	N/A			WT,WT	WT	WT	WT,WT	TRUE		Negative		TRUE
1000Genomes	NA10847.mapped.ILLUMINA.bwa.CEU.low_coverage.20130502	FALSE	FALSE	4	N/A			WT,WT	WT	WT	WT,WT	TRUE		Negative		TRUE
1000Genomes	HG03520.mapped.ILLUMINA.bwa.ESN.low_coverage.20130502	FALSE	FALSE	4	N/A			WT,WT	WT	WT	WT,WT	TRUE		Negative		TRUE
1000Genomes	NA20822.mapped.ILLUMINA.bwa.TSI.low_coverage.20130502	FALSE	FALSE	4	N/A			WT,WT	WT	WT	WT,WT	TRUE		Negative		TRUE
1000Genomes	HG01412.mapped.ILLUMINA.bwa.PUR.low_coverage.20130502							WT,WT	WT	WT	WT,WT	TRUE		Negative		TRUE
1000Genomes	HG01486.mapped.ILLUMINA.bwa.CLM.low_coverage.20130502	FALSE	FALSE	4	N/A			WT,WT	WT	WT	WT,WT	TRUE		Negative		TRUE
1000Genomes	NA18915.mapped.ILLUMINA.bwa.YRI.low_coverage.20130502	FALSE	FALSE	4	N/A			WT,WT	WT	WT	WT,WT	TRUE		Negative		TRUE
1000Genomes	NA07037.mapped.ILLUMINA.bwa.CEU.low_coverage.20130502	FALSE	FALSE	4	N/A			WT,WT	WT	WT	WT,WT	TRUE		Negative		TRUE
1000Genomes	HG03663.mapped.ILLUMINA.bwa.PJL.low_coverage.20130502							WT,WT	WT	WT	WT,WT	TRUE		Negative		TRUE
1000Genomes	HG00158.mapped.ILLUMINA.bwa.GBR.low_coverage.20120522	FALSE	FALSE	4	N/A			WT,WT	WT	WT	WT,WT	TRUE		Negative		TRUE
1000Genomes	HG02146.mapped.ILLUMINA.bwa.PEL.low_coverage.20120522	FALSE	FALSE	4	N/A			WT,WT	WT	WT	WT,WT	TRUE		Negative		TRUE
1000Genomes	HG02182.mapped.ILLUMINA.bwa.CDX.low_coverage.20120522	FALSE	FALSE	4	N/A			WT,WT	WT	WT	WT,WT	TRUE		Negative		TRUE
1000Genomes	HG01842.mapped.ILLUMINA.bwa.KHV.low_coverage.20120522							WT,WT	WT	WT	WT,WT	TRUE		Negative		TRUE
1000Genomes	HG00551.mapped.ILLUMINA.bwa.PUR.low_coverage.20120522	FALSE	FALSE	4	N/A			WT,WT	WT	WT	WT,WT	TRUE		Negative		TRUE
1000Genomes	HG01052.mapped.ILLUMINA.bwa.PUR.low_coverage.20120522							WT,WT	WT	WT	WT,WT	TRUE		Negative		TRUE
1000Genomes	NA19661.mapped.ILLUMINA.bwa.MXL.low_coverage.20120522	FALSE	FALSE	4	N/A			WT,WT	WT	WT	WT,WT	TRUE		Negative		TRUE
1000Genomes	NA19383.mapped.ILLUMINA.bwa.LWK.low_coverage.20120522	FALSE	FALSE	4	N/A			WT,WT	WT	WT	WT,WT	TRUE		Negative		TRUE
1000Genomes	NA21137.mapped.ILLUMINA.bwa.GIH.low_coverage.20120522	FALSE	FALSE	4	N/A			WT,WT	WT	WT	WT,WT	TRUE		Negative		TRUE
1000Genomes	NA20334.mapped.ILLUMINA.bwa.ASW.low_coverage.20120522	FALSE	FALSE	4	N/A			WT,WT	WT	WT	WT,WT	TRUE		Negative		TRUE
1000Genomes	HG01809.mapped.ILLUMINA.bwa.CDX.low_coverage.20120522	FALSE	FALSE	4	N/A			WT,WT	WT	WT	WT,WT	TRUE		Negative		TRUE
1000Genomes	HG02427.mapped.ILLUMINA.bwa.ACB.low_coverage.20120522	FALSE	FALSE	4	N/A			WT,WT	WT	WT	WT,WT	TRUE		Negative		TRUE
1000Genomes	HG01886.mapped.ILLUMINA.bwa.ACB.low_coverage.20120522	FALSE	FALSE	4	N/A			WT,WT	WT	WT	WT,WT	TRUE		Negative		TRUE
1000Genomes	HG01941.mapped.ILLUMINA.bwa.PEL.low_coverage.20120522	FALSE	FALSE	4	N/A			WT,WT	WT	WT	WT,WT	TRUE		Negative		TRUE
1000Genomes	HG01067.mapped.ILLUMINA.bwa.PUR.low_coverage.20120522	FALSE	FALSE	4	N/A			WT,WT	WT	WT	WT,WT	TRUE		Negative		TRUE
1000Genomes	NA20906.mapped.ILLUMINA.bwa.GIH.low_coverage.20120522	FALSE	FALSE	4	N/A			WT,WT	WT	WT	WT,WT	TRUE		Negative		TRUE
1000Genomes	NA19083.mapped.ILLUMINA.bwa.JPT.low_coverage.20120522	FALSE	FALSE	4	N/A			WT,WT	WT	WT	WT,WT	TRUE		Negative		TRUE
1000Genomes	NA19060.mapped.ILLUMINA.bwa.JPT.low_coverage.20120522	FALSE	FALSE	4	N/A			WT,WT	WT	WT	WT,WT	TRUE		Negative		TRUE
1000Genomes	HG01612.mapped.ILLUMINA.bwa.IBS.low_coverage.20120522	FALSE	FALSE	4	N/A			WT,WT	WT	WT	WT,WT	TRUE		Negative		TRUE
1000Genomes	NA19312.mapped.ILLUMINA.bwa.LWK.low_coverage.20120522	FALSE	FALSE	5	N/A			WT,WT	WT	WT	WT,WT	TRUE		Negative		TRUE
1000Genomes	HG02057.mapped.ILLUMINA.bwa.KHV.low_coverage.20120522	FALSE	FALSE	4	N/A			WT,WT	WT	WT	WT,WT	TRUE		Negative		TRUE
1000Genomes	NA18630.mapped.ILLUMINA.bwa.CHB.low_coverage.20120522	FALSE	FALSE	4	N/A			WT,WT	WT	WT	WT,WT	TRUE		Negative		TRUE
1000Genomes	HG02060.mapped.ILLUMINA.bwa.KHV.low_coverage.20120522	FALSE	FALSE	4	N/A			WT,WT	WT	WT	WT,WT	TRUE		Negative		TRUE
1000Genomes	HG01354.mapped.ILLUMINA.bwa.CLM.low_coverage.20120522	FALSE	FALSE	4	N/A			WT,WT	WT	WT	WT,WT	TRUE		Negative		TRUE
1000Genomes	HG01797.mapped.ILLUMINA.bwa.CDX.low_coverage.20120522	FALSE	FALSE	4	N/A			WT,WT	WT	WT	WT,WT	TRUE		Negative		TRUE
1000Genomes	HG02239.mapped.ILLUMINA.bwa.IBS.low_coverage.20120522	FALSE	FALSE	4	N/A			WT,WT	WT	WT	WT,WT	TRUE		Negative		TRUE
1000Genomes	NA18999.mapped.ILLUMINA.bwa.JPT.low_coverage.20120522	FALSE	FALSE	4	N/A			WT,WT	WT	WT	WT,WT	TRUE		Negative		TRUE
1000Genomes	HG02377.mapped.ILLUMINA.bwa.CDX.low_coverage.20120522	FALSE	FALSE	4	N/A			WT,WT	WT	WT	WT,WT	TRUE		Negative		TRUE
1000Genomes	NA19917.mapped.ILLUMINA.bwa.ASW.low_coverage.20120522	FALSE	FALSE	5	N/A			WT,WT	WT	WT	WT,WT	TRUE		Negative		TRUE
1000Genomes	NA19078.mapped.ILLUMINA.bwa.JPT.low_coverage.20120522	FALSE	FALSE	4	N/A			WT,WT	WT	WT	WT,WT	TRUE		Negative		TRUE
1000Genomes	NA18953.mapped.ILLUMINA.bwa.JPT.low_coverage.20120522	FALSE	FALSE	4	N/A			WT,WT	WT	WT	WT,WT	TRUE		Negative		TRUE
1000Genomes	NA18488.mapped.ILLUMINA.bwa.YRI.low_coverage.20120522	FALSE	FALSE	4	N/A			WT,WT	WT	WT	WT,WT	TRUE		Negative		TRUE
1000Genomes	HG02108.mapped.ILLUMINA.bwa.ACB.low_coverage.20120522							WT,WT	WT	WT	WT,WT	TRUE		Negative		TRUE
1000Genomes	NA18991.mapped.ILLUMINA.bwa.JPT.low_coverage.20120522	FALSE	FALSE	4	N/A			WT,WT	WT	WT	WT,WT	TRUE		Negative		TRUE
1000Genomes	HG00693.mapped.ILLUMINA.bwa.CHS.low_coverage.20120522	FALSE	FALSE	4	N/A			WT,WT	WT	WT	WT,WT	TRUE		Negative		TRUE
1000Genomes	NA18535.mapped.ILLUMINA.bwa.CHB.low_coverage.20120522	FALSE	FALSE	4	N/A			WT,WT	WT	WT	WT,WT	TRUE		Negative		TRUE
1000Genomes	NA19648.mapped.ILLUMINA.bwa.MXL.low_coverage.20120522	FALSE	FALSE	4	N/A			WT,WT	WT	WT	WT,WT	TRUE		Negative		TRUE
1000Genomes	HG01847.mapped.ILLUMINA.bwa.KHV.low_coverage.20120522	FALSE	FALSE	4	N/A			WT,WT	WT	WT	WT,WT	TRUE		Negative		TRUE
1000Genomes	NA19079.mapped.ILLUMINA.bwa.JPT.low_coverage.20120522	FALSE	FALSE	4	N/A			WT,WT	WT	WT	WT,WT	TRUE		Negative		TRUE
1000Genomes	HG00233.mapped.ILLUMINA.bwa.GBR.low_coverage.20120522	FALSE	FALSE	4	N/A			WT,WT	WT	WT	WT,WT	TRUE		Negative		TRUE
1000Genomes	HG02372.mapped.ILLUMINA.bwa.CDX.low_coverage.20120522	FALSE	FALSE	4	N/A			WT,WT	WT	WT	WT,WT	TRUE		Negative		TRUE
1000Genomes	NA06989.mapped.ILLUMINA.bwa.CEU.low_coverage.20120522	FALSE	FALSE	4	N/A			WT,WT	WT	WT	WT,WT	TRUE		Negative		TRUE
1000Genomes	NA12340.mapped.ILLUMINA.bwa.CEU.low_coverage.20120522	TRUE	FALSE	4	N/A	c.1263del/c.1263del		c.1263del,c.1263del	WT	WT	WT,WT	FALSE		Negative
1000Genomes	HG00614.mapped.ILLUMINA.bwa.CHS.low_coverage.20120522	FALSE	FALSE	4	N/A			WT,WT	WT	WT	WT,WT	TRUE		Negative		TRUE
1000Genomes	NA19070.mapped.ILLUMINA.bwa.JPT.low_coverage.20120522	FALSE	FALSE	4	N/A			WT,WT	WT	WT	WT,WT	TRUE		Negative		TRUE
1000Genomes	HG01377.mapped.ILLUMINA.bwa.CLM.low_coverage.20120522	FALSE	FALSE	4	N/A			WT,WT	WT	WT	WT,WT	TRUE		Negative		TRUE
1000Genomes	HG01789.mapped.ILLUMINA.bwa.GBR.low_coverage.20120522	FALSE	FALSE	4	N/A			WT,WT	WT	WT	WT,WT	TRUE		Negative		TRUE
1000Genomes	NA19084.mapped.ILLUMINA.bwa.JPT.low_coverage.20120522	FALSE	FALSE	4	N/A			WT,WT	WT	WT	WT,WT	TRUE		Negative		TRUE
1000Genomes	HG01936.mapped.ILLUMINA.bwa.PEL.low_coverage.20120522	FALSE	FALSE	4	N/A			WT,WT	WT	WT	WT,WT	TRUE		Negative		TRUE
1000Genomes	HG00324.mapped.ILLUMINA.bwa.FIN.low_coverage.20120522	FALSE	FALSE	4	N/A			WT,WT	WT	WT	WT,WT	TRUE		Negative		TRUE
1000Genomes	HG00182.mapped.ILLUMINA.bwa.FIN.low_coverage.20120522							WT,WT	WT	WT	WT,WT	TRUE		Negative		TRUE
1000Genomes	HG02339.mapped.ILLUMINA.bwa.ACB.low_coverage.20120522	FALSE	FALSE	4	N/A			WT,WT	WT	WT	WT,WT	TRUE		Negative		TRUE
1000Genomes	NA19916.mapped.ILLUMINA.bwa.ASW.low_coverage.20120522	FALSE	FALSE	4	N/A			WT,WT	WT	WT	WT,WT	TRUE		Negative		TRUE
1000Genomes	HG00373.mapped.ILLUMINA.bwa.FIN.low_coverage.20120522	FALSE	FALSE	4	N/A			WT,WT	WT	WT	WT,WT	TRUE		Negative		TRUE
1000Genomes	HG01853.mapped.ILLUMINA.bwa.KHV.low_coverage.20120522							WT,WT	WT	WT	WT,WT	TRUE		Negative		TRUE
1000Genomes	NA19663.mapped.ILLUMINA.bwa.MXL.low_coverage.20120522	FALSE	FALSE	4	N/A			WT,WT	WT	WT	WT,WT	TRUE		Negative		TRUE
1000Genomes	HG01079.mapped.ILLUMINA.bwa.PUR.low_coverage.20120522	FALSE	FALSE	4	N/A			WT,WT	WT	WT	WT,WT	TRUE		Negative		TRUE
1000Genomes	NA19681.mapped.ILLUMINA.bwa.MXL.low_coverage.20120522	FALSE	FALSE	4	N/A			WT,WT	WT	WT	WT,WT	TRUE		Negative		TRUE
1000Genomes	HG02337.mapped.ILLUMINA.bwa.ACB.low_coverage.20120522	FALSE	FALSE	4	N/A			WT,WT	WT	WT	WT,WT	TRUE		Negative		TRUE
1000Genomes	HG02449.mapped.ILLUMINA.bwa.ACB.low_coverage.20120522	FALSE	FALSE	4	N/A			WT,WT	WT	WT	WT,WT	TRUE		Negative		TRUE
1000Genomes	HG01710.mapped.ILLUMINA.bwa.IBS.low_coverage.20120522	FALSE	FALSE	4	N/A			WT,WT	WT	WT	WT,WT	TRUE		Negative		TRUE
1000Genomes	HG00656.mapped.ILLUMINA.bwa.CHS.low_coverage.20120522	FALSE	FALSE	4	N/A			WT,WT	WT	WT	WT,WT	TRUE		Negative		TRUE
1000Genomes	NA19652.mapped.ILLUMINA.bwa.MXL.low_coverage.20120522	FALSE	FALSE	4	N/A			WT,WT	WT	WT	WT,WT	TRUE		Negative		TRUE
1000Genomes	NA19394.mapped.ILLUMINA.bwa.LWK.low_coverage.20120522	FALSE	FALSE	4	N/A			WT,WT	WT	WT	WT,WT	TRUE		Negative		TRUE
1000Genomes	NA19746.mapped.ILLUMINA.bwa.MXL.low_coverage.20120522	FALSE	FALSE	4	N/A			WT,WT	WT	WT	WT,WT	TRUE		Negative		TRUE
1000Genomes	HG01566.mapped.ILLUMINA.bwa.PEL.low_coverage.20120522	FALSE	FALSE	4	N/A			WT,WT	WT	WT	WT,WT	TRUE		Negative		TRUE
1000Genomes	HG02420.mapped.ILLUMINA.bwa.ACB.low_coverage.20120522	FALSE	FALSE	4	N/A			WT,WT	WT	WT	WT,WT	TRUE		Negative		TRUE
1000Genomes	HG02322.mapped.ILLUMINA.bwa.ACB.low_coverage.20120522							WT,WT	WT	WT	WT,WT	TRUE		Negative		TRUE
1000Genomes	HG00701.mapped.ILLUMINA.bwa.CHS.low_coverage.20120522	FALSE	FALSE	4	N/A			WT,WT	WT	WT	WT,WT	TRUE		Negative		TRUE
1000Genomes	NA19360.mapped.ILLUMINA.bwa.LWK.low_coverage.20120522	FALSE	FALSE	4	N/A			WT,WT	WT	WT	WT,WT	TRUE		Negative		TRUE
1000Genomes	NA20342.mapped.ILLUMINA.bwa.ASW.low_coverage.20120522	FALSE	FALSE	4	N/A			WT,WT	WT	WT	WT,WT	TRUE		Negative		TRUE
1000Genomes	NA19059.mapped.ILLUMINA.bwa.JPT.low_coverage.20120522	FALSE	FALSE	4	N/A			WT,WT	WT	WT	WT,WT	TRUE		Negative		TRUE
1000Genomes	HG00372.mapped.ILLUMINA.bwa.FIN.low_coverage.20120522	FALSE	FALSE	4	N/A			WT,WT	WT	WT	WT,WT	TRUE		Negative		TRUE
1000Genomes	HG01747.mapped.ILLUMINA.bwa.IBS.low_coverage.20120522	FALSE	FALSE	4	N/A			WT,WT	WT	WT	WT,WT	TRUE		Negative		TRUE
1000Genomes	HG02382.mapped.ILLUMINA.bwa.CDX.low_coverage.20120522	FALSE	FALSE	4	N/A			WT,WT	WT	WT	WT,WT	TRUE		Negative		TRUE
1000Genomes	NA21100.mapped.ILLUMINA.bwa.GIH.low_coverage.20120522	FALSE	FALSE	4	N/A			WT,WT	WT	WT	WT,WT	TRUE		Negative		TRUE
1000Genomes	NA21102.mapped.ILLUMINA.bwa.GIH.low_coverage.20120522	FALSE	FALSE	4	N/A			WT,WT	WT	WT	WT,WT	TRUE		Negative		TRUE
1000Genomes	NA20905.mapped.ILLUMINA.bwa.GIH.low_coverage.20120522	FALSE	FALSE	4	N/A			WT,WT	WT	WT	WT,WT	TRUE		Negative		TRUE
1000Genomes	HG02051.mapped.ILLUMINA.bwa.ACB.low_coverage.20120522	FALSE	FALSE	4	N/A			WT,WT	WT	WT	WT,WT	TRUE		Negative		TRUE
1000Genomes	HG01849.mapped.ILLUMINA.bwa.KHV.low_coverage.20120522							WT,WT	WT	WT	WT,WT	TRUE		Negative		TRUE
1000Genomes	NA19786.mapped.ILLUMINA.bwa.MXL.low_coverage.20120522	FALSE	FALSE	4	N/A			WT,WT	WT	WT	WT,WT	TRUE		Negative		TRUE
1000Genomes	HG01171.mapped.ILLUMINA.bwa.PUR.low_coverage.20120522							WT,WT	WT	WT	WT,WT	TRUE		Negative		TRUE
1000Genomes	NA19456.mapped.ILLUMINA.bwa.LWK.low_coverage.20120522	FALSE	FALSE	4	N/A			WT,WT	WT	WT	WT,WT	TRUE		Negative		TRUE
1000Genomes	NA19430.mapped.ILLUMINA.bwa.LWK.low_coverage.20120522	FALSE	FALSE	4	N/A			WT,WT	WT	WT	WT,WT	TRUE		Negative		TRUE
1000Genomes	NA19010.mapped.ILLUMINA.bwa.JPT.low_coverage.20120522	FALSE	FALSE	4	N/A			WT,WT	WT	WT	WT,WT	TRUE		Negative		TRUE
1000Genomes	HG01504.mapped.ILLUMINA.bwa.IBS.low_coverage.20120522	FALSE	FALSE	4	N/A			WT,WT	WT	WT	WT,WT	TRUE		Negative		TRUE
1000Genomes	NA21120.mapped.ILLUMINA.bwa.GIH.low_coverage.20120522	FALSE	FALSE	4	N/A			WT,WT	WT	WT	WT,WT	TRUE		Negative		TRUE
1000Genomes	HG01927.mapped.ILLUMINA.bwa.PEL.low_coverage.20120522	FALSE	FALSE	4	N/A			WT,WT	WT	WT	WT,WT	TRUE		Negative		TRUE
1000Genomes	NA18617.mapped.ILLUMINA.bwa.CHB.low_coverage.20120522	FALSE	FALSE	4	N/A			WT,WT	WT	WT	WT,WT	TRUE		Negative		TRUE
1000Genomes	HG02355.mapped.ILLUMINA.bwa.CDX.low_coverage.20120522							WT,WT	WT	WT	WT,WT	TRUE		Negative		TRUE
1000Genomes	HG01378.mapped.ILLUMINA.bwa.CLM.low_coverage.20120522	FALSE	FALSE	4	N/A			WT,WT	WT	WT	WT,WT	TRUE		Negative		TRUE
1000Genomes	HG00501.mapped.ILLUMINA.bwa.CHS.low_coverage.20120522	FALSE	FALSE	4	N/A			WT,WT	WT	WT	WT,WT	TRUE		Negative		TRUE
1000Genomes	HG00267.mapped.ILLUMINA.bwa.FIN.low_coverage.20120522	FALSE	FALSE	4	N/A			WT,WT	WT	WT	WT,WT	TRUE		Negative		TRUE
1000Genomes	HG01183.mapped.ILLUMINA.bwa.PUR.low_coverage.20120522	FALSE	FALSE	4	N/A			WT,WT	WT	WT	WT,WT	TRUE		Negative		TRUE
1000Genomes	NA20317.mapped.ILLUMINA.bwa.ASW.low_coverage.20120522	FALSE	FALSE	4	N/A			WT,WT	WT	WT	WT,WT	TRUE		Negative		TRUE
1000Genomes	NA19443.mapped.ILLUMINA.bwa.LWK.low_coverage.20120522							WT,WT	WT	WT	WT,WT	TRUE		Negative		TRUE
1000Genomes	HG02489.mapped.ILLUMINA.bwa.ACB.low_coverage.20120522	FALSE	FALSE	4	N/A			WT,WT	WT	WT	WT,WT	TRUE		Negative		TRUE
1000Genomes	HG02390.mapped.ILLUMINA.bwa.CDX.low_coverage.20120522	FALSE	FALSE	4	N/A			WT,WT	WT	WT	WT,WT	TRUE		Negative		TRUE
1000Genomes	NA19675.mapped.ILLUMINA.bwa.MXL.low_coverage.20120522	FALSE	FALSE	4	N/A			WT,WT	WT	WT	WT,WT	TRUE		Negative		TRUE
1000Genomes	HG01985.mapped.ILLUMINA.bwa.ACB.low_coverage.20120522	FALSE	FALSE	4	N/A			WT,WT	WT	WT	WT,WT	TRUE		Negative		TRUE
1000Genomes	HG00629.mapped.ILLUMINA.bwa.CHS.low_coverage.20120522							WT,WT	WT	WT	WT,WT	TRUE		Negative		TRUE
1000Genomes	NA20847.mapped.ILLUMINA.bwa.GIH.low_coverage.20120522	FALSE	FALSE	4	N/A			WT,WT	WT	WT	WT,WT	TRUE		Negative		TRUE
1000Genomes	NA19395.mapped.ILLUMINA.bwa.LWK.low_coverage.20120522	FALSE	FALSE	4	N/A			WT,WT	WT	WT	WT,WT	TRUE		Negative		TRUE
1000Genomes	NA18990.mapped.ILLUMINA.bwa.JPT.low_coverage.20120522	FALSE	FALSE	4	N/A			WT,WT	WT	WT	WT,WT	TRUE		Negative		TRUE
1000Genomes	NA12342.mapped.ILLUMINA.bwa.CEU.low_coverage.20120522	FALSE	FALSE	4	N/A			WT,WT	WT	WT	WT,WT	TRUE		Negative		TRUE
1000Genomes	NA19063.mapped.ILLUMINA.bwa.JPT.low_coverage.20120522	FALSE	FALSE	4	N/A			WT,WT	WT	WT	WT,WT	TRUE		Negative		TRUE
1000Genomes	NA19771.mapped.ILLUMINA.bwa.MXL.low_coverage.20120522	FALSE	FALSE	4	N/A			WT,WT	WT	WT	WT,WT	TRUE		Negative		TRUE
1000Genomes	HG01795.mapped.ILLUMINA.bwa.CDX.low_coverage.20120522	FALSE	FALSE	4	N/A			WT,WT	WT	WT	WT,WT	TRUE		Negative		TRUE
1000Genomes	HG01102.mapped.ILLUMINA.bwa.PUR.low_coverage.20120522	FALSE	FALSE	4	N/A			WT,WT	WT	WT	WT,WT	TRUE		Negative		TRUE
1000Genomes	HG02360.mapped.ILLUMINA.bwa.CDX.low_coverage.20120522	FALSE	FALSE	4	N/A			WT,WT	WT	WT	WT,WT	TRUE		Negative		TRUE
1000Genomes	HG01177.mapped.ILLUMINA.bwa.PUR.low_coverage.20120522	FALSE	FALSE	4	N/A			WT,WT	WT	WT	WT,WT	TRUE		Negative		TRUE
1000Genomes	NA19197.mapped.ILLUMINA.bwa.YRI.low_coverage.20120522	TRUE	FALSE	4	N/A	A495P/A495P		A495P,A495P	WT	WT	WT,WT	FALSE		Negative
1000Genomes	HG02401.mapped.ILLUMINA.bwa.CDX.low_coverage.20120522	FALSE	FALSE	4	N/A			WT,WT	WT	WT	WT,WT	TRUE		Negative		TRUE
1000Genomes	HG01031.mapped.ILLUMINA.bwa.CDX.low_coverage.20120522							WT,WT	WT	WT	WT,WT	TRUE		Negative		TRUE
1000Genomes	HG02380.mapped.ILLUMINA.bwa.CDX.low_coverage.20120522							WT,WT	WT	WT	WT,WT	TRUE		Negative		TRUE
1000Genomes	HG01191.mapped.ILLUMINA.bwa.PUR.low_coverage.20120522							WT,WT	WT	WT	WT,WT	TRUE		Negative		TRUE
1000Genomes	HG01672.mapped.ILLUMINA.bwa.IBS.low_coverage.20120522	FALSE	FALSE	4	N/A			WT,WT	WT	WT	WT,WT	TRUE		Negative		TRUE
1000Genomes	HG02190.mapped.ILLUMINA.bwa.CDX.low_coverage.20120522	FALSE	FALSE	4	N/A			WT,WT	WT	WT	WT,WT	TRUE		Negative		TRUE
1000Genomes	NA19649.mapped.ILLUMINA.bwa.MXL.low_coverage.20120522	FALSE	FALSE	4	N/A			WT,WT	WT	WT	WT,WT	TRUE		Negative		TRUE
1000Genomes	HG01947.mapped.ILLUMINA.bwa.PEL.low_coverage.20120522	FALSE	FALSE	4	N/A			WT,WT	WT	WT	WT,WT	TRUE		Negative		TRUE
1000Genomes	HG02131.mapped.ILLUMINA.bwa.KHV.low_coverage.20120522	FALSE	FALSE	4	N/A			WT,WT	WT	WT	WT,WT	TRUE		Negative		TRUE
1000Genomes	NA20276.mapped.ILLUMINA.bwa.ASW.low_coverage.20120522	FALSE	FALSE	4	N/A			WT,WT	WT	WT	WT,WT	TRUE		Negative		TRUE
1000Genomes	HG00634.mapped.ILLUMINA.bwa.CHS.low_coverage.20120522	FALSE	FALSE	4	N/A			WT,WT	WT	WT	WT,WT	TRUE		Negative		TRUE
1000Genomes	HG00278.mapped.ILLUMINA.bwa.FIN.low_coverage.20120522	FALSE	FALSE	4	N/A			WT,WT	WT	WT	WT,WT	TRUE		Negative		TRUE
1000Genomes	HG01802.mapped.ILLUMINA.bwa.CDX.low_coverage.20120522							WT,WT	WT	WT	WT,WT	TRUE		Negative		TRUE
1000Genomes	HG00187.mapped.ILLUMINA.bwa.FIN.low_coverage.20120522	FALSE	FALSE	4	N/A			WT,WT	WT	WT	WT,WT	TRUE		Negative		TRUE
1000Genomes	NA19172.mapped.ILLUMINA.bwa.YRI.low_coverage.20120522	FALSE	FALSE	6	N/A			WT,WT	WT	WT	WT,WT	TRUE		Negative		TRUE
1000Genomes	HG00186.mapped.ILLUMINA.bwa.FIN.low_coverage.20120522	FALSE	FALSE	4	N/A			WT,WT	WT	WT	WT,WT	TRUE		Negative		TRUE
1000Genomes	HG01775.mapped.ILLUMINA.bwa.IBS.low_coverage.20120522	FALSE	FALSE	4	N/A			WT,WT	WT	WT	WT,WT	TRUE		Negative		TRUE
1000Genomes	NA20859.mapped.ILLUMINA.bwa.GIH.low_coverage.20120522	FALSE	FALSE	4	N/A			WT,WT	WT	WT	WT,WT	TRUE		Negative		TRUE
1000Genomes	HG02314.mapped.ILLUMINA.bwa.ACB.low_coverage.20120522	FALSE	FALSE	4	N/A			WT,WT	WT	WT	WT,WT	TRUE		Negative		TRUE
1000Genomes	HG02386.mapped.ILLUMINA.bwa.CDX.low_coverage.20120522							WT,WT	WT	WT	WT,WT	TRUE		Negative		TRUE
1000Genomes	NA19082.mapped.ILLUMINA.bwa.JPT.low_coverage.20120522	FALSE	FALSE	4	N/A			WT,WT	WT	WT	WT,WT	TRUE		Negative		TRUE
1000Genomes	NA19399.mapped.ILLUMINA.bwa.LWK.low_coverage.20120522	FALSE	FALSE	4	N/A			WT,WT	WT	WT	WT,WT	TRUE		Negative		TRUE
1000Genomes	HG02017.mapped.ILLUMINA.bwa.KHV.low_coverage.20120522	FALSE	FALSE	4	N/A			WT,WT	WT	WT	WT,WT	TRUE		Negative		TRUE
1000Genomes	HG02144.mapped.ILLUMINA.bwa.ACB.low_coverage.20120522	FALSE	FALSE	4	N/A			WT,WT	WT	WT	WT,WT	TRUE		Negative		TRUE
1000Genomes	NA20908.mapped.ILLUMINA.bwa.GIH.low_coverage.20120522	FALSE	FALSE	4	N/A			WT,WT	WT	WT	WT,WT	TRUE		Negative		TRUE
1000Genomes	HG01521.mapped.ILLUMINA.bwa.IBS.low_coverage.20120522	FALSE	FALSE	4	N/A			WT,WT	WT	WT	WT,WT	TRUE		Negative		TRUE
1000Genomes	HG02020.mapped.ILLUMINA.bwa.KHV.low_coverage.20120522	FALSE	FALSE	4	N/A			WT,WT	WT	WT	WT,WT	TRUE		Negative		TRUE
1000Genomes	HG01464.mapped.ILLUMINA.bwa.CLM.low_coverage.20120522	FALSE	FALSE	4	N/A			WT,WT	WT	WT	WT,WT	TRUE		Negative		TRUE
1000Genomes	NA20861.mapped.ILLUMINA.bwa.GIH.low_coverage.20120522	FALSE	FALSE	4	N/A			WT,WT	WT	WT	WT,WT	TRUE		Negative		TRUE
1000Genomes	NA20356.mapped.ILLUMINA.bwa.ASW.low_coverage.20120522	FALSE	FALSE	4	N/A			WT,WT	WT	WT	WT,WT	TRUE		Negative		TRUE
1000Genomes	HG02236.mapped.ILLUMINA.bwa.IBS.low_coverage.20120522							WT,WT	WT	WT	WT,WT	TRUE		Negative		TRUE
1000Genomes	NA19901.mapped.ILLUMINA.bwa.ASW.low_coverage.20120522	FALSE	FALSE	4	N/A			WT,WT	WT	WT	WT,WT	TRUE		Negative		TRUE
1000Genomes	NA20868.mapped.ILLUMINA.bwa.GIH.low_coverage.20120522	FALSE	FALSE	4	N/A			WT,WT	WT	WT	WT,WT	TRUE		Negative		TRUE
1000Genomes	HG00245.mapped.ILLUMINA.bwa.GBR.low_coverage.20120522	FALSE	FALSE	4	N/A			WT,WT	WT	WT	WT,WT	TRUE		Negative		TRUE
1000Genomes	NA19004.mapped.ILLUMINA.bwa.JPT.low_coverage.20120522	FALSE	FALSE	4	N/A			WT,WT	WT	WT	WT,WT	TRUE		Negative		TRUE
1000Genomes	NA19657.mapped.ILLUMINA.bwa.MXL.low_coverage.20120522	FALSE	FALSE	4	N/A			WT,WT	WT	WT	WT,WT	TRUE		Negative		TRUE
1000Genomes	HG01083.mapped.ILLUMINA.bwa.PUR.low_coverage.20120522							WT,WT	WT	WT	WT,WT	TRUE		Negative		TRUE
1000Genomes	HG02374.mapped.ILLUMINA.bwa.CDX.low_coverage.20120522							WT,WT	WT	WT	WT,WT	TRUE		Negative		TRUE
1000Genomes	NA19819.mapped.ILLUMINA.bwa.ASW.low_coverage.20120522	FALSE	FALSE	4	N/A			WT,WT	WT	WT	WT,WT	TRUE		Negative		TRUE
1000Genomes	NA19074.mapped.ILLUMINA.bwa.JPT.low_coverage.20120522	FALSE	FALSE	4	N/A			WT,WT	WT	WT	WT,WT	TRUE		Negative		TRUE
1000Genomes	HG00583.mapped.ILLUMINA.bwa.CHS.low_coverage.20120522	FALSE	FALSE	4	N/A			WT,WT	WT	WT	WT,WT	TRUE		Negative		TRUE
1000Genomes	HG01613.mapped.ILLUMINA.bwa.IBS.low_coverage.20120522	TRUE	FALSE	4	N/A	D448H/D448H		D448H,D448H	WT	WT	WT,WT	FALSE		Negative
1000Genomes	HG01979.mapped.ILLUMINA.bwa.PEL.low_coverage.20120522	FALSE	FALSE	4	N/A			WT,WT	WT	WT	WT,WT	TRUE		Negative		TRUE
1000Genomes	NA19404.mapped.ILLUMINA.bwa.LWK.low_coverage.20120522	FALSE	FALSE	4	N/A			WT,WT	WT	WT	WT,WT	TRUE		Negative		TRUE
1000Genomes	NA20287.mapped.ILLUMINA.bwa.ASW.low_coverage.20120522	FALSE	FALSE	4	N/A			WT,WT	WT	WT	WT,WT	TRUE		Negative		TRUE
1000Genomes	NA19679.mapped.ILLUMINA.bwa.MXL.low_coverage.20120522	FALSE	FALSE	4	N/A			WT,WT	WT	WT	WT,WT	TRUE		Negative		TRUE
1000Genomes	HG02137.mapped.ILLUMINA.bwa.KHV.low_coverage.20120522							WT,WT	WT	WT	WT,WT	TRUE		Negative		TRUE
1000Genomes	HG01360.mapped.ILLUMINA.bwa.CLM.low_coverage.20120522	FALSE	FALSE	4	N/A			WT,WT	WT	WT	WT,WT	TRUE		Negative		TRUE
1000Genomes	NA18970.mapped.ILLUMINA.bwa.JPT.low_coverage.20120522	FALSE	FALSE	4	N/A			WT,WT	WT	WT	WT,WT	TRUE		Negative		TRUE
1000Genomes	NA18989.mapped.ILLUMINA.bwa.JPT.low_coverage.20120522	FALSE	FALSE	4	N/A			WT,WT	WT	WT	WT,WT	TRUE		Negative		TRUE
1000Genomes	HG02016.mapped.ILLUMINA.bwa.KHV.low_coverage.20120522	FALSE	FALSE	4	N/A		c.1448T>G(p.Leu483Arg)	c.1448T>G(p.Leu483Arg),WT	WT	WT	WT,WT	FALSE		Negative
1000Genomes	HG00284.mapped.ILLUMINA.bwa.FIN.low_coverage.20120522	FALSE	FALSE	4	N/A			WT,WT	WT	WT	WT,WT	TRUE		Negative		TRUE
1000Genomes	NA06984.mapped.ILLUMINA.bwa.CEU.low_coverage.20120522	FALSE	FALSE	4	N/A			WT,WT	WT	WT	WT,WT	TRUE		Negative		TRUE
1000Genomes	HG00310.mapped.ILLUMINA.bwa.FIN.low_coverage.20120522	FALSE	FALSE	4	N/A			WT,WT	WT	WT	WT,WT	TRUE		Negative		TRUE
1000Genomes	HG00662.mapped.ILLUMINA.bwa.CHS.low_coverage.20120522	FALSE	FALSE	4	N/A			WT,WT	WT	WT	WT,WT	TRUE		Negative		TRUE
1000Genomes	HG01248.mapped.ILLUMINA.bwa.PUR.low_coverage.20120522	FALSE	FALSE	4	N/A			WT,WT	WT	WT	WT,WT	TRUE		Negative		TRUE
1000Genomes	NA19726.mapped.ILLUMINA.bwa.MXL.low_coverage.20120522	FALSE	FALSE	4	N/A			WT,WT	WT	WT	WT,WT	TRUE		Negative		TRUE
1000Genomes	HG02078.mapped.ILLUMINA.bwa.KHV.low_coverage.20120522	FALSE	FALSE	4	N/A			WT,WT	WT	WT	WT,WT	TRUE		Negative		TRUE
1000Genomes	HG02075.mapped.ILLUMINA.bwa.KHV.low_coverage.20120522							WT,WT	WT	WT	WT,WT	TRUE		Negative		TRUE
1000Genomes	HG02470.mapped.ILLUMINA.bwa.ACB.low_coverage.20120522	FALSE	FALSE	4	N/A			WT,WT	WT	WT	WT,WT	TRUE		Negative		TRUE
1000Genomes	NA20291.mapped.ILLUMINA.bwa.ASW.low_coverage.20120522	FALSE	FALSE	4	N/A			WT,WT	WT	WT	WT,WT	TRUE		Negative		TRUE
1000Genomes	HG02309.mapped.ILLUMINA.bwa.ACB.low_coverage.20120522	FALSE	FALSE	7	N/A			WT,WT	WT	WT	WT,WT	TRUE		Negative		TRUE
1000Genomes	HG00653.mapped.ILLUMINA.bwa.CHS.low_coverage.20120522	FALSE	FALSE	4	N/A			WT,WT	WT	WT	WT,WT	TRUE		Negative		TRUE
1000Genomes	NA20911.mapped.ILLUMINA.bwa.GIH.low_coverage.20120522	FALSE	FALSE	4	N/A			WT,WT	WT	WT	WT,WT	TRUE		Negative		TRUE
1000Genomes	NA19390.mapped.ILLUMINA.bwa.LWK.low_coverage.20120522	FALSE	FALSE	4	N/A			WT,WT	WT	WT	WT,WT	TRUE		Negative		TRUE
1000Genomes	HG01190.mapped.ILLUMINA.bwa.PUR.low_coverage.20120522	FALSE	FALSE	4	N/A			WT,WT	WT	WT	WT,WT	TRUE		Negative		TRUE
1000Genomes	HG01673.mapped.ILLUMINA.bwa.IBS.low_coverage.20120522	FALSE	FALSE	4	N/A			WT,WT	WT	WT	WT,WT	TRUE		Negative		TRUE
1000Genomes	HG01603.mapped.ILLUMINA.bwa.IBS.low_coverage.20120522	FALSE	FALSE	4	N/A			WT,WT	WT	WT	WT,WT	TRUE		Negative		TRUE
1000Genomes	NA21123.mapped.ILLUMINA.bwa.GIH.low_coverage.20120522	FALSE	FALSE	4	N/A			WT,WT	WT	WT	WT,WT	TRUE		Negative		TRUE
1000Genomes	HG02396.mapped.ILLUMINA.bwa.CDX.low_coverage.20120522	FALSE	FALSE	4	N/A			WT,WT	WT	WT	WT,WT	TRUE		Negative		TRUE
1000Genomes	HG01047.mapped.ILLUMINA.bwa.PUR.low_coverage.20120522	FALSE	FALSE	4	N/A			WT,WT	WT	WT	WT,WT	TRUE		Negative		TRUE
1000Genomes	NA20289.mapped.ILLUMINA.bwa.ASW.low_coverage.20120522	FALSE	FALSE	4	N/A			WT,WT	WT	WT	WT,WT	TRUE		Negative		TRUE
1000Genomes	HG01948.mapped.ILLUMINA.bwa.PEL.low_coverage.20120522	FALSE	FALSE	4	N/A			WT,WT	WT	WT	WT,WT	TRUE		Negative		TRUE
1000Genomes	HG01607.mapped.ILLUMINA.bwa.IBS.low_coverage.20120522	FALSE	FALSE	4	N/A			WT,WT	WT	WT	WT,WT	TRUE		Negative		TRUE
1000Genomes	NA19788.mapped.ILLUMINA.bwa.MXL.low_coverage.20120522	FALSE	FALSE	4	N/A			WT,WT	WT	WT	WT,WT	TRUE		Negative		TRUE
1000Genomes	HG02164.mapped.ILLUMINA.bwa.CDX.low_coverage.20120522	FALSE	FALSE	4	N/A			WT,WT	WT	WT	WT,WT	TRUE		Negative		TRUE
1000Genomes	HG01500.mapped.ILLUMINA.bwa.IBS.low_coverage.20120522	FALSE	FALSE	4	N/A			WT,WT	WT	WT	WT,WT	TRUE		Negative		TRUE
1000Genomes	NA20850.mapped.ILLUMINA.bwa.GIH.low_coverage.20120522	FALSE	FALSE	4	N/A			WT,WT	WT	WT	WT,WT	TRUE		Negative		TRUE
1000Genomes	NA20862.mapped.ILLUMINA.bwa.GIH.low_coverage.20120522	FALSE	FALSE	4	N/A			WT,WT	WT	WT	WT,WT	TRUE		Negative		TRUE
1000Genomes	HG01777.mapped.ILLUMINA.bwa.IBS.low_coverage.20120522	FALSE	FALSE	4	N/A			WT,WT	WT	WT	WT,WT	TRUE		Negative		TRUE
1000Genomes	NA19081.mapped.ILLUMINA.bwa.JPT.low_coverage.20120522							WT,WT	WT	WT	WT,WT	TRUE		Negative		TRUE
1000Genomes	NA19440.mapped.ILLUMINA.bwa.LWK.low_coverage.20120522							WT,WT	WT	WT	WT,WT	TRUE		Negative		TRUE
1000Genomes	NA18516.mapped.ILLUMINA.bwa.YRI.low_coverage.20120522	FALSE	FALSE	4	N/A			WT,WT	WT	WT	WT,WT	TRUE		Negative		TRUE
1000Genomes	HG02049.mapped.ILLUMINA.bwa.KHV.low_coverage.20120522	FALSE	FALSE	4	N/A			WT,WT	WT	WT	WT,WT	TRUE		Negative		TRUE
1000Genomes	HG01779.mapped.ILLUMINA.bwa.IBS.low_coverage.20120522	FALSE	FALSE	4	N/A			WT,WT	WT	WT	WT,WT	TRUE		Negative		TRUE
1000Genomes	HG02521.mapped.ILLUMINA.bwa.KHV.low_coverage.20120522	FALSE	FALSE	4	N/A			WT,WT	WT	WT	WT,WT	TRUE		Negative		TRUE
1000Genomes	HG00589.mapped.ILLUMINA.bwa.CHS.low_coverage.20120522							WT,WT	WT	WT	WT,WT	TRUE		Negative		TRUE
1000Genomes	NA20870.mapped.ILLUMINA.bwa.GIH.low_coverage.20120522	FALSE	FALSE	4	N/A			WT,WT	WT	WT	WT,WT	TRUE		Negative		TRUE
1000Genomes	NA20340.mapped.ILLUMINA.bwa.ASW.low_coverage.20120522	FALSE	FALSE	6	N/A			WT,WT	WT	WT	WT,WT	TRUE		Negative		TRUE
1000Genomes	HG02522.mapped.ILLUMINA.bwa.KHV.low_coverage.20120522	FALSE	FALSE	4	N/A			WT,WT	WT	WT	WT,WT	TRUE		Negative		TRUE
1000Genomes	HG01374.mapped.ILLUMINA.bwa.CLM.low_coverage.20120522	FALSE	FALSE	4	N/A			WT,WT	WT	WT	WT,WT	TRUE		Negative		TRUE
1000Genomes	HG01441.mapped.ILLUMINA.bwa.CLM.low_coverage.20120522	FALSE	FALSE	4	N/A			WT,WT	WT	WT	WT,WT	TRUE		Negative		TRUE
1000Genomes	NA19431.mapped.ILLUMINA.bwa.LWK.low_coverage.20120522							WT,WT	WT	WT	WT,WT	TRUE		Negative		TRUE
1000Genomes	NA20903.mapped.ILLUMINA.bwa.GIH.low_coverage.20120522							WT,WT	WT	WT	WT,WT	TRUE		Negative		TRUE
1000Genomes	HG01341.mapped.ILLUMINA.bwa.CLM.low_coverage.20120522	FALSE	FALSE	4	N/A			WT,WT	WT	WT	WT,WT	TRUE		Negative		TRUE
1000Genomes	NA18985.mapped.ILLUMINA.bwa.JPT.low_coverage.20120522	FALSE	FALSE	4	N/A			WT,WT	WT	WT	WT,WT	TRUE		Negative		TRUE
1000Genomes	HG02134.mapped.ILLUMINA.bwa.KHV.low_coverage.20120522	FALSE	FALSE	4	N/A			WT,WT	WT	WT	WT,WT	TRUE		Negative		TRUE
1000Genomes	NA20853.mapped.ILLUMINA.bwa.GIH.low_coverage.20120522	FALSE	FALSE	4	N/A			WT,WT	WT	WT	WT,WT	TRUE		Negative		TRUE
1000Genomes	HG02230.mapped.ILLUMINA.bwa.IBS.low_coverage.20120522	FALSE	FALSE	4	N/A			WT,WT	WT	WT	WT,WT	TRUE		Negative		TRUE
1000Genomes	HG01914.mapped.ILLUMINA.bwa.ACB.low_coverage.20120522							WT,WT	WT	WT	WT,WT	TRUE		Negative		TRUE
1000Genomes	NA20876.mapped.ILLUMINA.bwa.GIH.low_coverage.20120522	FALSE	FALSE	4	N/A			WT,WT	WT	WT	WT,WT	TRUE		Negative		TRUE
1000Genomes	HG02364.mapped.ILLUMINA.bwa.CDX.low_coverage.20120522	FALSE	FALSE	4	N/A			WT,WT	WT	WT	WT,WT	TRUE		Negative		TRUE
1000Genomes	HG02019.mapped.ILLUMINA.bwa.KHV.low_coverage.20120522	FALSE	FALSE	4	N/A			WT,WT	WT	WT	WT,WT	TRUE		Negative		TRUE
1000Genomes	NA19385.mapped.ILLUMINA.bwa.LWK.low_coverage.20120522	FALSE	FALSE	4	N/A			WT,WT	WT	WT	WT,WT	TRUE		Negative		TRUE
1000Genomes	HG02072.mapped.ILLUMINA.bwa.KHV.low_coverage.20120522	FALSE	FALSE	4	N/A			WT,WT	WT	WT	WT,WT	TRUE		Negative		TRUE
1000Genomes	NA19783.mapped.ILLUMINA.bwa.MXL.low_coverage.20120522	FALSE	FALSE	4	N/A			WT,WT	WT	WT	WT,WT	TRUE		Negative		TRUE
1000Genomes	NA19720.mapped.ILLUMINA.bwa.MXL.low_coverage.20120522	FALSE	FALSE	4	N/A			WT,WT	WT	WT	WT,WT	TRUE		Negative		TRUE
1000Genomes	NA19223.mapped.ILLUMINA.bwa.YRI.low_coverage.20120522							WT,WT	WT	WT	WT,WT	TRUE		Negative		TRUE
1000Genomes	HG01489.mapped.ILLUMINA.bwa.CLM.low_coverage.20120522	FALSE	FALSE	4	N/A			WT,WT	WT	WT	WT,WT	TRUE		Negative		TRUE
1000Genomes	HG00326.mapped.ILLUMINA.bwa.FIN.low_coverage.20120522	FALSE	FALSE	4	N/A			WT,WT	WT	WT	WT,WT	TRUE		Negative		TRUE
1000Genomes	HG02238.mapped.ILLUMINA.bwa.IBS.low_coverage.20120522	FALSE	FALSE	4	N/A			WT,WT	WT	WT	WT,WT	TRUE		Negative		TRUE
1000Genomes	HG02147.mapped.ILLUMINA.bwa.PEL.low_coverage.20120522							WT,WT	WT	WT	WT,WT	TRUE		Negative		TRUE
1000Genomes	HG01383.mapped.ILLUMINA.bwa.CLM.low_coverage.20120522	FALSE	FALSE	4	N/A			WT,WT	WT	WT	WT,WT	TRUE		Negative		TRUE
1000Genomes	NA20894.mapped.ILLUMINA.bwa.GIH.low_coverage.20120522	FALSE	FALSE	4	N/A			WT,WT	WT	WT	WT,WT	TRUE		Negative		TRUE
1000Genomes	HG01862.mapped.ILLUMINA.bwa.KHV.low_coverage.20120522	FALSE	FALSE	4	N/A			WT,WT	WT	WT	WT,WT	TRUE		Negative		TRUE
1000Genomes	NA19319.mapped.ILLUMINA.bwa.LWK.low_coverage.20120522	FALSE	FALSE	4	N/A			WT,WT	WT	WT	WT,WT	TRUE		Negative		TRUE
1000Genomes	HG02040.mapped.ILLUMINA.bwa.KHV.low_coverage.20120522	FALSE	FALSE	4	N/A			WT,WT	WT	WT	WT,WT	TRUE		Negative		TRUE
1000Genomes	NA19732.mapped.ILLUMINA.bwa.MXL.low_coverage.20120522	FALSE	FALSE	4	N/A			WT,WT	WT	WT	WT,WT	TRUE		Negative		TRUE
1000Genomes	NA20346.mapped.ILLUMINA.bwa.ASW.low_coverage.20120522	FALSE	FALSE	4	N/A			WT,WT	WT	WT	WT,WT	TRUE		Negative		TRUE
1000Genomes	HG01843.mapped.ILLUMINA.bwa.KHV.low_coverage.20120522							WT,WT	WT	WT	WT,WT	TRUE		Negative		TRUE
1000Genomes	NA19321.mapped.ILLUMINA.bwa.LWK.low_coverage.20120522	FALSE	FALSE	4	N/A			WT,WT	WT	WT	WT,WT	TRUE		Negative		TRUE
1000Genomes	HG02334.mapped.ILLUMINA.bwa.ACB.low_coverage.20120522	FALSE	FALSE	4	N/A			WT,WT	WT	WT	WT,WT	TRUE		Negative		TRUE
1000Genomes	HG01492.mapped.ILLUMINA.bwa.CLM.low_coverage.20120522	FALSE	FALSE	4	N/A			WT,WT	WT	WT	WT,WT	TRUE		Negative		TRUE
1000Genomes	NA19669.mapped.ILLUMINA.bwa.MXL.low_coverage.20120522	FALSE	FALSE	4	N/A			WT,WT	WT	WT	WT,WT	TRUE		Negative		TRUE
1000Genomes	NA20910.mapped.ILLUMINA.bwa.GIH.low_coverage.20120522	FALSE	FALSE	4	N/A			WT,WT	WT	WT	WT,WT	TRUE		Negative		TRUE
1000Genomes	NA19438.mapped.ILLUMINA.bwa.LWK.low_coverage.20120522	FALSE	FALSE	4	N/A			WT,WT	WT	WT	WT,WT	TRUE		Negative		TRUE
1000Genomes	NA20296.mapped.ILLUMINA.bwa.ASW.low_coverage.20120522	FALSE	FALSE	4	N/A			WT,WT	WT	WT	WT,WT	TRUE		Negative		TRUE
1000Genomes	NA18982.mapped.ILLUMINA.bwa.JPT.low_coverage.20120522	FALSE	FALSE	4	N/A			WT,WT	WT	WT	WT,WT	TRUE		Negative		TRUE
1000Genomes	NA19761.mapped.ILLUMINA.bwa.MXL.low_coverage.20120522	FALSE	FALSE	4	N/A			WT,WT	WT	WT	WT,WT	TRUE		Negative		TRUE
1000Genomes	NA20892.mapped.ILLUMINA.bwa.GIH.low_coverage.20120522							WT,WT	WT	WT	WT,WT	TRUE		Negative		TRUE
1000Genomes	NA19762.mapped.ILLUMINA.bwa.MXL.low_coverage.20120522	FALSE	FALSE	4	N/A			WT,WT	WT	WT	WT,WT	TRUE		Negative		TRUE
1000Genomes	HG00108.mapped.ILLUMINA.bwa.GBR.low_coverage.20120522	FALSE	FALSE	4	N/A			WT,WT	WT	WT	WT,WT	TRUE		Negative		TRUE
1000Genomes	NA18924.mapped.ILLUMINA.bwa.YRI.low_coverage.20120522	FALSE	FALSE	4	N/A			WT,WT	WT	WT	WT,WT	TRUE		Negative		TRUE
1000Genomes	HG01986.mapped.ILLUMINA.bwa.ACB.low_coverage.20120522							WT,WT	WT	WT	WT,WT	TRUE		Negative		TRUE
1000Genomes	NA19350.mapped.ILLUMINA.bwa.LWK.low_coverage.20120522	FALSE	FALSE	4	N/A			WT,WT	WT	WT	WT,WT	TRUE		Negative		TRUE
1000Genomes	HG02067.mapped.ILLUMINA.bwa.KHV.low_coverage.20120522	FALSE	FALSE	4	N/A			WT,WT	WT	WT	WT,WT	TRUE		Negative		TRUE
1000Genomes	HG01148.mapped.ILLUMINA.bwa.CLM.low_coverage.20120522	FALSE	FALSE	4	N/A			WT,WT	WT	WT	WT,WT	TRUE		Negative		TRUE
1000Genomes	HG02282.mapped.ILLUMINA.bwa.ACB.low_coverage.20120522	FALSE	FALSE	4	N/A			WT,WT	WT	WT	WT,WT	TRUE		Negative		TRUE
1000Genomes	HG01953.mapped.ILLUMINA.bwa.PEL.low_coverage.20120522							WT,WT	WT	WT	WT,WT	TRUE		Negative		TRUE
1000Genomes	NA20332.mapped.ILLUMINA.bwa.ASW.low_coverage.20120522	FALSE	FALSE	4	N/A			WT,WT	WT	WT	WT,WT	TRUE		Negative		TRUE
1000Genomes	HG02381.mapped.ILLUMINA.bwa.CDX.low_coverage.20120522							WT,WT	WT	WT	WT,WT	TRUE		Negative		TRUE
1000Genomes	HG02054.mapped.ILLUMINA.bwa.ACB.low_coverage.20120522	FALSE	FALSE	4	N/A			WT,WT	WT	WT	WT,WT	TRUE		Negative		TRUE
1000Genomes	HG01241.mapped.ILLUMINA.bwa.PUR.low_coverage.20120522	FALSE	FALSE	4	N/A			WT,WT	WT	WT	WT,WT	TRUE		Negative		TRUE
1000Genomes	HG00628.mapped.ILLUMINA.bwa.CHS.low_coverage.20120522							WT,WT	WT	WT	WT,WT	TRUE		Negative		TRUE
1000Genomes	NA19655.mapped.ILLUMINA.bwa.MXL.low_coverage.20120522	FALSE	FALSE	4	N/A			WT,WT	WT	WT	WT,WT	TRUE		Negative		TRUE
1000Genomes	NA18963.mapped.ILLUMINA.bwa.JPT.low_coverage.20120522	FALSE	FALSE	4	N/A			WT,WT	WT	WT	WT,WT	TRUE		Negative		TRUE
1000Genomes	NA19213.mapped.ILLUMINA.bwa.YRI.low_coverage.20120522	FALSE	FALSE	4	N/A			WT,WT	WT	WT	WT,WT	TRUE		Negative		TRUE
1000Genomes	HG00306.mapped.ILLUMINA.bwa.FIN.low_coverage.20120522	FALSE	FALSE	5	N/A			WT,WT	WT	WT	WT,WT	TRUE		Negative		TRUE
1000Genomes	NA19700.mapped.ILLUMINA.bwa.ASW.low_coverage.20120522	FALSE	FALSE	4	N/A			WT,WT	WT	WT	WT,WT	TRUE		Negative		TRUE
1000Genomes	NA19065.mapped.ILLUMINA.bwa.JPT.low_coverage.20120522	FALSE	FALSE	4	N/A			WT,WT	WT	WT	WT,WT	TRUE		Negative		TRUE
1000Genomes	NA11832.mapped.ILLUMINA.bwa.CEU.low_coverage.20120522	FALSE	FALSE	4	N/A			WT,WT	WT	WT	WT,WT	TRUE		Negative		TRUE
1000Genomes	HG00684.mapped.ILLUMINA.bwa.CHS.low_coverage.20120522	FALSE	FALSE	4	N/A			WT,WT	WT	WT	WT,WT	TRUE		Negative		TRUE
1000Genomes	NA18868.mapped.ILLUMINA.bwa.YRI.low_coverage.20120522	FALSE	FALSE	4	N/A			WT,WT	WT	WT	WT,WT	TRUE		Negative		TRUE
1000Genomes	NA20126.mapped.ILLUMINA.bwa.ASW.low_coverage.20120522	FALSE	FALSE	4	N/A			WT,WT	WT	WT	WT,WT	TRUE		Negative		TRUE
1000Genomes	HG00559.mapped.ILLUMINA.bwa.CHS.low_coverage.20120522	FALSE	FALSE	4	N/A			WT,WT	WT	WT	WT,WT	TRUE		Negative		TRUE
1000Genomes	HG02035.mapped.ILLUMINA.bwa.KHV.low_coverage.20120522	FALSE	FALSE	4	N/A			WT,WT	WT	WT	WT,WT	TRUE		Negative		TRUE
1000Genomes	HG00403.mapped.ILLUMINA.bwa.CHS.low_coverage.20120522	FALSE	FALSE	4	N/A			WT,WT	WT	WT	WT,WT	TRUE		Negative		TRUE
1000Genomes	NA19334.mapped.ILLUMINA.bwa.LWK.low_coverage.20120522	FALSE	FALSE	8	N/A			WT,WT	WT	WT	WT,WT	TRUE		Negative		TRUE
1000Genomes	HG00189.mapped.ILLUMINA.bwa.FIN.low_coverage.20120522	FALSE	FALSE	4	N/A			WT,WT	WT	WT	WT,WT	TRUE		Negative		TRUE
1000Genomes	NA18634.mapped.ILLUMINA.bwa.CHB.low_coverage.20120522	FALSE	FALSE	4	N/A			WT,WT	WT	WT	WT,WT	TRUE		Negative		TRUE
1000Genomes	HG01608.mapped.ILLUMINA.bwa.IBS.low_coverage.20120522	FALSE	FALSE	4	N/A			WT,WT	WT	WT	WT,WT	TRUE		Negative		TRUE
1000Genomes	HG01055.mapped.ILLUMINA.bwa.PUR.low_coverage.20120522							WT,WT	WT	WT	WT,WT	TRUE		Negative		TRUE
1000Genomes	NA19909.mapped.ILLUMINA.bwa.ASW.low_coverage.20120522							WT,WT	WT	WT	WT,WT	TRUE		Negative		TRUE
1000Genomes	HG00114.mapped.ILLUMINA.bwa.GBR.low_coverage.20120522	FALSE	FALSE	4	N/A			WT,WT	WT	WT	WT,WT	TRUE		Negative		TRUE
1000Genomes	HG00124.mapped.ILLUMINA.bwa.GBR.low_coverage.20120522	FALSE	FALSE	4	N/A			WT,WT	WT	WT	WT,WT	TRUE		Negative		TRUE
1000Genomes	HG00625.mapped.ILLUMINA.bwa.CHS.low_coverage.20120522	FALSE	FALSE	4	N/A			WT,WT	WT	WT	WT,WT	TRUE		Negative		TRUE
1000Genomes	NA18560.mapped.ILLUMINA.bwa.CHB.low_coverage.20120522							WT,WT	WT	WT	WT,WT	TRUE		Negative		TRUE
1000Genomes	NA18533.mapped.ILLUMINA.bwa.CHB.low_coverage.20120522	FALSE	FALSE	4	N/A			WT,WT	WT	WT	WT,WT	TRUE		Negative		TRUE
1000Genomes	HG01694.mapped.ILLUMINA.bwa.IBS.low_coverage.20120522	FALSE	FALSE	4	N/A			WT,WT	WT	WT	WT,WT	TRUE		Negative		TRUE
1000Genomes	HG01869.mapped.ILLUMINA.bwa.KHV.low_coverage.20120522	FALSE	FALSE	4	N/A			WT,WT	WT	WT	WT,WT	TRUE		Negative		TRUE
1000Genomes	NA19920.mapped.ILLUMINA.bwa.ASW.low_coverage.20120522	FALSE	FALSE	4	N/A			WT,WT	WT	WT	WT,WT	TRUE		Negative		TRUE
1000Genomes	HG01685.mapped.ILLUMINA.bwa.IBS.low_coverage.20120522							WT,WT	WT	WT	WT,WT	TRUE		Negative		TRUE
1000Genomes	HG01149.mapped.ILLUMINA.bwa.CLM.low_coverage.20120522							WT,WT	WT	WT	WT,WT	TRUE		Negative		TRUE
1000Genomes	NA19756.mapped.ILLUMINA.bwa.MXL.low_coverage.20120522	FALSE	FALSE	4	N/A			WT,WT	WT	WT	WT,WT	TRUE		Negative		TRUE
1000Genomes	NA19711.mapped.ILLUMINA.bwa.ASW.low_coverage.20120522	FALSE	FALSE	5	N/A			WT,WT	WT	WT	WT,WT	TRUE		Negative		TRUE
1000Genomes	HG00308.mapped.ILLUMINA.bwa.FIN.low_coverage.20120522	FALSE	FALSE	4	N/A			WT,WT	WT	WT	WT,WT	TRUE		Negative		TRUE
1000Genomes	HG01851.mapped.ILLUMINA.bwa.KHV.low_coverage.20120522	FALSE	FALSE	4	N/A			WT,WT	WT	WT	WT,WT	TRUE		Negative		TRUE
1000Genomes	NA19384.mapped.ILLUMINA.bwa.LWK.low_coverage.20120522	FALSE	FALSE	4	N/A			WT,WT	WT	WT	WT,WT	TRUE		Negative		TRUE
1000Genomes	NA19670.mapped.ILLUMINA.bwa.MXL.low_coverage.20120522	FALSE	FALSE	4	N/A			WT,WT	WT	WT	WT,WT	TRUE		Negative		TRUE
1000Genomes	HG01761.mapped.ILLUMINA.bwa.IBS.low_coverage.20120522	FALSE	FALSE	4	N/A			WT,WT	WT	WT	WT,WT	TRUE		Negative		TRUE
1000Genomes	HG01173.mapped.ILLUMINA.bwa.PUR.low_coverage.20120522							WT,WT	WT	WT	WT,WT	TRUE		Negative		TRUE
1000Genomes	NA21099.mapped.ILLUMINA.bwa.GIH.low_coverage.20120522	FALSE	FALSE	3	FALSE			WT,WT	WT	WT	WT,WT	TRUE		Negative		TRUE
1000Genomes	HG01935.mapped.ILLUMINA.bwa.PEL.low_coverage.20120522	FALSE	FALSE	4	N/A			WT,WT	WT	WT	WT,WT	TRUE		Negative		TRUE
1000Genomes	HG00690.mapped.ILLUMINA.bwa.CHS.low_coverage.20120522	FALSE	FALSE	4	N/A			WT,WT	WT	WT	WT,WT	TRUE		Negative		TRUE
1000Genomes	NA19457.mapped.ILLUMINA.bwa.LWK.low_coverage.20120522	FALSE	FALSE	4	N/A			WT,WT	WT	WT	WT,WT	TRUE		Negative		TRUE
1000Genomes	HG01852.mapped.ILLUMINA.bwa.KHV.low_coverage.20120522							WT,WT	WT	WT	WT,WT	TRUE		Negative		TRUE
1000Genomes	HG01841.mapped.ILLUMINA.bwa.KHV.low_coverage.20120522							WT,WT	WT	WT	WT,WT	TRUE		Negative		TRUE
1000Genomes	HG01791.mapped.ILLUMINA.bwa.GBR.low_coverage.20120522	FALSE	FALSE	4	N/A			WT,WT	WT	WT	WT,WT	TRUE		Negative		TRUE

## Sheet: Table 6
Supplemental Table 6. Derivations for confusion matrix considering the NIH Cohort, 1000 Genomes Cohort as well as the two cohorts combined. Each of the metrics presented is based on ratios of total, true or false positive and negative counts or other confusion matrix derivations.
Confusion Metric	NIH Cohort	1000Genomes	1000Genomes + NIH Cohort
FPR=FP/N	0	0.02	0.02
TPR=TP/P	0.89	N/A	0.89
Accuracy	0.9	0.98	0.97
Precision	1	0	0.79
Sensitivity	0.89	N/A	0.89
Specificity	1	0.98	0.98
F1-Score	0.94	N/A	0.84
Balance Acc	0.95	N/A	0.94
FDR	0	N/A	0.26
PPV	1	N/A	0.74
False Omission Rate	0.67	0	0.01
NPV	0.33	1	0.99
FM-Index	0.95	N/A	0.81
Informedness	0.89	N/A	0.88
Jaccard-Index	0.89	0	0.73
Markedness	0.33	N/A	0.73
Positive Likelihood	N/A	N/A	46.36
Negative Likelihood	0.11	N/A	0.11
Diagnostic OR	N/A	N/A	431.95
